# Supplementary material for: The Retinome – Defining a reference transcriptome of the adult mammalian retina/retinal pigment epithelium
Source: BMC Genomics. 2004 Jul 29;5:50. doi: 10.1186/1471-2164-5-50 (PMC512282; doi:10.1186/1471-2164-5-50)
Supplement: Additional File 1 — Retina/RPE genes reported only in a single study List of genes expressed in the retina or RPE reported only in one study [file 1471-2164-5-50-S1.xls]

## Sheet: suppl. table 1
Supplemental table 1. Retina/RPE genes reported only in a single study
LocusLink	Gene Symbol
33	ACADL
56	ACRV1
58	ACTA1
72	ACTG2
114	ADCY8
124	ADH1A
126	ADH1C
127	ADH4
148	ADRA1A
154	ADRB2
173	AFM
189	AGXT
195	AHNAK
228	ALDOAP2
257	ALX3
268	AMH
270	AMPD1
317	APAF1
337	APOA4
339	APOBEC1
350	APOH
356	TNFSF6
366	AQP9
367	AR
374	AREG
383	ARG1
391	ARHG
399	ARHH
402	ARL2
415	ARSE
479	ATP12A
480	ATP1A4
553	AVPR1B
554	AVPR2
575	BAI1
597	BCL2A1
608	TNFRSF17
609	HCN1
623	BDKRB1
624	BDKRB2
627	BDNF
631	BFSP1
632	BGLAP
638	BIK
639	PRDM1
643	BLR1
654	BMP6
669	BPGM
670	BPHL
688	KLF5
695	BTK
721	C4B
725	C4BPB
729	C6
732	C8B
759	CA1
765	CA6
766	CA7
767	CA8
785	CACNB4
796	CALCA
799	CALCR
814	CAMK4
820	CAMP
834	CASP1
837	CASP4
861	RUNX1
864	RUNX3
869	CBLN1
886	CCKAR
887	CCKBR
892	CCNC
911	CD1C
912	CD1D
913	CD1E
914	CD2
917	CD3G
920	CD4
922	CD5L
924	CD7
930	CD19
942	CD86
945	CD33
965	CD58
968	CD68
970	TNFSF7
974	CD79B
976	CD97
978	CDA
987	LRBA
1002	CDH4
1005	CDH7
1008	CDH10
1015	CDH17
1021	CDK6
1030	CDKN2B
1041	CDSN
1050	CEBPA
1062	CENPE
1071	CETP
1101	CHAD
1103	CHAT
1111	CHEK1
1113	CHGA
1118	CHIT1
1121	CHM
1133	CHRM5
1143	CHRNB4
1146	CHRNG
1160	CKMT2
1161	CKN1
1180	CLCN1
1238	CCBP2
1241	LTB4R
1244	ABCC2
1305	COL13A1
1311	COMP
1369	CPN1
1371	CPO
1373	CPS1
1435	CSF1
1446	CSN1S1
1447	CSN2
1456	CSNK1G3
1462	CSPG2
1464	CSPG4
1482	NKX2-5
1493	CTLA4
1544	CYP1A2
1558	CYP2C8
1580	CYP4B1
1581	CYP7A1
1584	CYP11B1
1588	CYP19A1
1591	CYP24A1
1629	DBT
1645	AKR1C1
1662	DDX10
1675	DF
1731	SEPT1
1733	DIO1
1749	DLX5
1761	DMRT1
1763	DNA2L
1767	DNAH5
1769	DNAH8
1786	DNMT1
1803	DPP4
1811	SLC26A3
1814	DRD3
1824	DSC2
1826	DSCAM
1829	DSG2
1850	DUSP8
1852	DUSP9
1896	ED1
1908	EDN3
1909	EDNRA
1944	EFNA3
1946	EFNA5
1962	EHHADH
1997	ELF1
2000	ELF4
2015	EMR1
2028	ENPEP
2041	EPHA1
2044	EPHA5
2055	CLN8
2057	EPOR
2070	EYA4
2071	ERCC3
2078	ERG
2100	ESR2
2118	ETV4
2123	EVI2A
2151	F2RL2
2158	F9
2160	F11
2171	FABP5
2177	FANCD2
2203	FBP1
2207	FCER1G
2214	FCGR3A
2244	FGB
2259	FGF14
2290	FOXG1B
2299	FOXI1
2300	FOXL1
2304	FOXE1
2306	FOXD2
2322	FLT3
2326	FMO1
2359	FPRL2
2494	NR5A2
2555	GABRA2
2559	GABRA6
2587	GALR1
2624	GATA2
2627	GATA6
2628	GATM
2632	GBE1
2649	NR6A1
2651	GCNT2
2672	GFI1
2691	GHRH
2701	GJA4
2737	GLI3
2762	GMDS
2788	GNG7
2811	GP1BA
2813	GP2
2815	GP9
2825	GPR1
2834	GPR10
2841	GPR18
2850	GPR27
2857	GPR34
2863	GPR39
2886	GRB7
2894	GRID1
2895	GRID2
2903	GRIN2A
2911	GRM1
2913	GRM3
2914	GRM4
2918	GRM8
2919	CXCL1
2920	CXCL2
2967	GTF2H3
2980	GUCA2A
2981	GUCA2B
2993	GYPA
2996	GYPE
2998	GYS2
3001	GZMA
3004	GZMM
3008	HIST1H1E
3026	HABP2
3036	HAS1
3067	HDC
3070	HELLS
3102	HKR1
3104	HKR3
3135	HLA-G
3171	FOXA3
3172	HNF4A
3176	HNMT
3198	HOXA1
3200	HOXA3
3201	HOXA4
3202	HOXA5
3203	HOXA6
3205	HOXA9
3206	HOXA10
3216	HOXB6
3217	HOXB7
3223	HOXC6
3226	HOXC10
3235	HOXD9
3239	HOXD13
3269	HRH1
3273	HRG
3304	HSPA1B
3306	HSPA2
3352	HTR1D
3383	ICAM1
3394	ICSBP1
3437	IFIT4
3440	IFNA2
3445	IFNA8
3451	IFNA17
3507	IGHM
3546	IGLV@
3562	IL3
3563	IL3RA
3568	IL5RA
3570	IL6R
3574	IL7
3576	IL8
3581	IL9R
3589	IL11
3606	IL18
3612	IMPA1
3613	IMPA2
3630	INS
3640	INSL3
3656	IRAK2
3662	IRF4
3674	ITGA2B
3683	ITGAL
3694	ITGB6
3702	ITK
3716	JAK1
3717	JAK2
3718	JAK3
3739	KCNA4
3742	KCNA6
3751	KCND2
3752	KCND3
3763	KCNJ6
3772	KCNJ15
3784	KCNQ1
3811	KIR3DL1
3814	KISS1
3816	KLK1
3817	KLK2
3824	KLRD1
3827	KNG
3834	KIF25
3860	KRT13
3891	KRTHB5
3892	KRTHB6
3903	LAIR1
3911	LAMA5
3914	LAMB3
3918	LAMC2
3929	LBP
3932	LCK
3975	LHX1
3990	LIPC
4050	LTB
4059	LU
4064	LY64
4088	MADH3
4109	MAGEA10
4111	MAGEA12
4115	MAGEB4
4116	MAGOH
4146	MATN1
4148	MATN3
4153	MBL2
4176	MCM7
4184	MCSP
4192	MDK
4197	MDS1
4213	MEIS3
4249	MGAT5
4255	MGMT
4288	MKI67
4293	MAP3K9
4295	MLN
4311	MME
4314	MMP3
4319	MMP10
4322	MMP13
4328	MMPL1
4332	MNDA
4340	MOG
4354	MPP1
4485	MST1
4500	MT1L
4507	MTAP
4508	MTATP6
4535	MTND1
4586	MUC5AC
4593	MUSK
4600	MX2
4605	MYBL2
4606	MYBPC2
4620	MYH2
4622	MYH4
4663	NA
4665	NAB2
4682	NUBP1
4689	NCF4
4694	NDUFA1
4745	NELL1
4751	NEK2
4778	NFE2
4808	NHLH2
4810	NHS
4829	NMBR
4842	NOS1
4843	NOS2A
4855	NOTCH4
4868	NPHS1
4878	NPPA
4881	NPR1
4889	NPY5R
4948	OCA2
4956	ODF1
4982	TNFRSF11B
5008	OSM
5010	CLDN11
5020	OXT
5025	P2RX4
5028	P2RY1
5030	P2RY4
5051	PAFAH2
5053	PAH
5067	CNTN3
5079	PAX5
5137	PDE1C
5140	PDE3B
5157	PDGFRL
5161	PDHA2
5166	PDK4
5179	PENK
5199	PFC
5216	PFN1
5229	PGGT1B
5239	PGM5
5243	ABCB1
5244	ABCB4
5277	PIGA
5284	PIGR
5294	PIK3CG
5307	PITX1
5319	PLA2G1B
5321	PLA2G4A
5331	PLCB3
5337	PLD1
5340	PLG
5346	PLIN
5362	PLXNA2
5368	PNOC
5370	PMCHL2
5382	PMS2L4
5383	PMS2L5
5386	PMS2L8
5387	PMS2L9
5396	PMX1
5407	PNLIPRP1
5427	POLE2
5450	POU2AF1
5453	POU3F1
5456	POU3F4
5459	POU4F3
5460	POU5F1
5473	PPBP
5481	PPID
5498	PPOX
5588	PRKCQ
5592	PRKG1
5600	MAPK11
5616	PRKY
5619	PRM1
5620	PRM2
5631	PRPS1
5634	PRPS2
5638	PRRG1
5648	MASP1
5650	KLK7
5670	PSG2
5678	PSG9
5721	PSME2
5723	PSPH
5726	TAS2R38
5727	PTCH
5740	PTGIS
5743	PTGS2
5744	PTHLH
5778	PTPN7
5788	PTPRC
5831	PYCR1
5883	RAD9A
5889	RAD51C
5892	RAD51L3
5929	RBBP5
5966	REL
5972	REN
5988	RFPL1
5992	RFX4
6003	RGS13
6011	RHOK
6014	RIT2
6019	RLN2
6039	RNASE6
6041	RNASEL
6066	RNU2
6098	ROS1
6237	RRAS
6241	RRM2
6299	SALL1
6331	SCN5A
6338	SCNN1B
6344	SCTR
6351	CCL4
6352	CCL5
6356	CCL11
6362	CCL18
6366	CCL21
6398	SECTM1
6401	SELE
6435	SFTPA1
6442	SGCA
6489	SIAT8A
6491	SIL
6493	SIM2
6514	SLC2A2
6528	SLC5A5
6532	SLC6A4
6538	SLC6A11
6545	SLC7A4
6546	SLC8A1
6555	SLC10A2
6563	SLC14A1
6568	SLC17A1
6569	SLC34A1
6585	SLIT1
6588	SLN
6590	SLPI
6646	SOAT1
6655	SOS2
6683	SPG4
6700	SPRR2A
6718	AKR1D1
6737	SSA1
6753	SSTR3
6768	ST14
6779	STATH
6790	STK6
6799	SULT1A2
6815	STYX
6818	SULT1A3
6847	SYCP1
6865	TACR2
6869	TACR1
6877	TAF5
6898	TAT
6900	CNTN2
6910	TBX5
6911	TBX6
6928	TCF2
6939	TCF15
6955	TRA@
6999	TDO2
7006	TEC
7033	TFF3
7036	TFR2
7041	TGFB1I1
7047	TGM4
7054	TH
7058	THBS2
7059	THBS3
7093	TLL2
7101	NR2E1
7104	TM4SF4
7125	TNNC2
7137	TNNI3
7141	TNP1
7153	TOP2A
7177	TPSB1
7185	TRAF1
7191	TRAP2
7216	TRO
7252	TSHB
7258	TSPY
7270	TTF1
7278	TUBA2
7350	UCP1
7364	UGT2B7
7433	VIPR1
7464	CORO2A
7478	WNT8A
7481	WNT11
7483	WNT9A
7498	XDH
7512	XPNPEP2
7516	XRCC2
7539	ZFP37
7541	ZFP161
7547	ZIC3
7564	ZNF16
7571	ZNF23
7576	ZNF28
7592	ZNF41
7594	ZNF43
7621	ZNF70
7627	ZNF75A
7633	ZNF79
7639	ZNF85
7644	ZNF91
7670	ZNF117
7693	ZNF134
7697	ZNF138
7706	ZNF147
7728	ZNF175
7745	ZNF192
7754	ZNF204
7761	ZNF214
7762	ZNF215
7766	ZNF223
7782	SLC30A4
7798	LUZP1
7844	RNF103
7867	MAPKAPK3
7869	SEMA3B
7975	MAFK
7993	D8S2298E
8000	PSCA
8027	STAM
8048	CSRP3
8076	MAGP2
8089	GAS41
8128	SIAT8B
8174	MADCAM1
8208	CHAF1B
8214	DGCR6
8269	CXorf12
8317	CDC7
8334	HIST1H2AC
8335	HIST1H2AB
8350	HIST1H3A
8361	HIST1H4F
8382	NME5
8386	OR1D5
8417	STX7
8444	DYRK3
8458	TTF2
8468	FKBP6
8471	IRS4
8482	SEMA7A
8492	PRSS12
8507	ENC1
8521	GCM1
8532	CPZ
8577	TMEFF1
8578	SCARF1
8608	RODH-4
8626	TP73L
8638	OASL
8701	DNAH11
8705	B3GALT4
8707	B3GALT2
8715	NOL4
8743	TNFSF10
8744	TNFSF9
8771	TNFRSF6B
8788	DLK1
8789	FBP2
8792	TNFRSF11A
8793	TNFRSF10D
8796	SCEL
8797	TNFRSF10A
8807	IL18RAP
8808	IL1RL2
8812	CCNK
8821	INPP4B
8835	SOCS2
8838	WISP3
8862	APLN
8877	SPHK1
8909	P11
8913	CACNA1G
8926	SNURF
8969	HIST1H2AG
9001	HAP1
9002	F2RL3
9015	TAF1A
9020	MAP3K14
9038	PNR
9050	PSTPIP2
9066	SYT7
9074	CLDN6
9080	CLDN9
9081	PRY
9086	EIF1AY
9111	NMI
9133	CCNB2
9134	CCNE2
9154	SLC28A1
9156	EXO1
9182	PAMCI
9210	BMP15
9227	LRAT
9244	CRLF1
9245	GCNT3
9290	GPR55
9344	TAO1
9348	NDST3
9365	KL
9407	HAT
9425	CDYL
9429	ABCG2
9450	LY86
9455	HOMER2
9459	ARHGEF6
9476	NAP1
9482	STX8
9498	SLC4A8
9502	GAGED3
9519	TBPL1
9532	BAG2
9537	TP53I11
9575	CLOCK
9586	CREB5
9595	PSCDBP
9617	MTRF1
9622	KLK4
9627	SNCAIP
9628	RGS6
9630	GNA14
9636	G1P2
9657	KIAA0036
9687	GREB1
9696	CROCC
9700	ESPL1
9735	KNTC1
9738	CP110
9750	C6orf32
9752	PCDHA9
9767	PHF16
9768	KIAA0101
9833	MELK
9851	KIAA0753
9871	SEC24D
9873	KIAA0769
9897	KIAA0196
9914	KIAA0703
9940	DLEC1
9943	OSR1
9953	HS3ST3B1
9965	FGF19
10017	BCL2L10
10047	CST8
10050	SLC17A4
10052	GJA7
10157	AASS
10158	MAP17
10161	P2RY5
10171	RNAC
10173	ZNF255
10184	LHFPL2
10201	NME6
10202	DHRS2
10207	INADL
10216	PRG4
10224	ZNF443
10234	LRRC17
10272	FSTL3
10290	APEG1
10308	ZNF267
10316	GPR66
10319	LAMC3
10321	CRISP3
10326	SIRPB1
10361	NPM2
10403	HEC
10407	SPAG11
10414	OA48-18
10417	SPON2
10431	TIMM23
10451	VAV3
10475	TRIM38
10538	BATF
10568	SLC34A2
10590	SCGN
10592	SMC2L1
10638	SPHAR
10642	IMP-1
10650	HFL-EDDG1
10661	KLF1
10665	C6orf10
10666	CD226
10667	FARS1
10670	RRAGA
10690	FUT9
10712	C1orf2
10713	USP39
10716	TBR1
10718	NRG3
10733	STK18
10736	SIX2
10738	RFPL3
10750	GRAP
10778	ZNF271
10780	ZNF234
10791	VAMP5
10794	ZNF272
10799	RNASEP1
10803	CCR9
10812	PRKWNK2
10835	NPM1P12
10855	HPSE
10859	LILRB1
10867	NET-5
10871	CMRF35
10874	NMU
10879	PROL3
10888	GPR83
10903	CRA
10912	GADD45G
10924	ASM3A
10926	ASK
10941	UGT2A1
11005	SPINK5
11006	LILRB4
11009	IL24
11019	LIAS
11036	ALF
11042	SMA5
11065	UBE2C
11105	PRDM7
11123	DSCR1L2
11131	CAPN11
11136	SLC7A9
11138	TBC1D8
11141	IL1RAPL1
11149	BVES
11166	SOX21
11172	INSL6
11181	TREH
11182	SLC2A6
11191	PTENP1
11199	ANXA10
11202	KLK8
11211	FZD10
11223	MSTP9
11225	DBNL
11227	GALNT5
11232	POLG2
11235	PDCD10
11274	USP18
11281	RPF-1
11318	ADMR
11330	CTRC
11339	OIP5
22806	ZNFN1A3
22832	C6orf84
22849	CPEB3
22865	KIAA0848
22874	PEPP3
22890	ZBTB1
22911	KIAA0893
22934	RPIA
22936	ELL2
22943	DKK1
22977	AKR7A3
22979	KIAA0953
22986	SORCS3
22989	KIAA1000
22999	RIMS1
23000	KIAA0884
23004	KIAA0825
23018	KIAA0284
23025	KIAA1032
23056	KIAA0754
23090	OAZ
23101	KIAA0861
23113	PARC
23178	PASK
23205	BG1
23268	KIAA1010
23269	MGA
23359	KIAA0574
23395	LARS2
23415	KCNH4
23439	ATP1B4
23443	SLC35A3
23452	ANGPTL2
23462	HEY1
23495	TNFRSF13B
23543	RBM9
23572	PRG4
23584	CTXL
23586	RIG-I
23594	ORC6L
23620	NTSR2
23678	SGKL
23743	BHMT2
24142	FUS2
24147	FJX1
25775	HSN44A4A
25780	RASGRP3
25801	GCA
25803	PDEF
25816	GG2-1
25832	DJ328E19.C1.1
25836	IDN3
25837	RAB26
25845	DKFZP564I1171
25850	ZNF345
25870	SUMF2
25876	C20orf28
25945	PVRL3
25950	RWDD3
25981	XLHSRF-1
25984	KRT23
25996	DKFZP566E144
26012	NELF
26032	KIAA0527
26034	PIP3-E
26045	LRRTM2
26050	KIAA0918
26063	DECR2
26069	DKFZP586B0319
26082	DKFZP434L187
26105	DKFZP434C153
26134	TULIP1
26149	DKFZP572C163
26154	ABCA12
26167	PCDHB5
26223	FBXL3B
26255	PTTG3
26261	FBXO24
26272	FBXO4
26287	ANKRD2
26330	GAPDS
26343	OR5E1P
26468	LHX6
26471	P8
26472	PPP1R14B
26499	PLEK2
26511	CHIC2
26525	IL1F5
26575	RGS17
26577	PCOLCE2
26659	OR7C1
26762	HAVCR1
26974	ZNF285
27004	TCL6
27035	NOX1
27071	DAPP1
27076	C4.4A
27113	BBC3
27148	STK36
27159	CHIA
27177	IL1F8
27231	MIBP
27234	GPX6
27283	TINAG
27285	TEKT2
27303	RBMS3
27314	RAB30
27324	TNRC9
27439	CECR6
28513	CDH19
28514	DLL1
28755	TRAC
28831	IGLJ3
28902	IGKV1D-13
28965	SLC27A6
28968	NTT5
28999	KLF15
29003	PRO0806
29011	PRO1575
29015	EEG1
29035	PRO0149
29064	C14orf110
29071	C1GALT2
29074	MRPL18
29083	HSPC135
29118	DDX25
29119	VR22
29760	BLNK
29774	DKFZP434P211
29785	CYP2S1
29798	AF038169
29913	KIAA0515
29942	PURG
29943	PADI1
29949	IL19
29951	DKFZp434B0417
29953	TRHDE
29982	NRBF-2
29984	ARHD
29995	LMCD1
30001	ERO1L
30010	NXPH1
30811	HUNK
30835	CD209
50485	SMARCAL1
50486	G0S2
50511	SYCP3
50515	CHST11
50617	ATP6V0A4
50624	ERG-1
50834	TAS2R1
50852	TRIM
51025	Magmas
51036	LOC51036
51046	SIAT8C
51054	LOC51054
51066	LOC51066
51072	CGI-27
51085	WBSCR14
51134	NY-REN-58
51135	IRAK4
51136	LOC51136
51156	SERPINA10
51159	LOC51159
51200	CPA4
51208	CLDN18
51209	RAB9B
51260	MGC874
51267	CLEC1
51278	IER5
51281	ANKMY1
51294	PCDH12
51297	PLUNC
51314	TXNDC3
51326	LOC51326
51348	KLRF1
51351	H-plk
51362	CDC40
51402	LW-1
51450	PRX2
51463	SH120
51471	CML2
51476	CABP3
51478	HSD17B7
51555	PEX5R
51601	LIPT1
51710	ZNF44
51778	MYOZ2
53347	UBASH3A
53407	STX18
53822	FXYD7
53942	CNTN5
54112	GPR88
54207	KCNK10
54212	SNTG1
54329	GPR85
54360	C17
54363	HAO1
54478	FLJ10156
54491	FLJ11127
54509	ARHF
54516	MTRF1L
54530	FLJ20054
54534	MRPL50
54549	SDK2
54550	NECAB2
54551	MAGEL2
54552	FLJ10613
54557	SGT2
54586	C9orf11
54596	FLJ10884
54627	KIAA1383
54733	HSNOV1
54741	OBRGRP
54756	IL17RD
54762	DKFZp434C0328
54768	HYDIN
54781	NOTCH1
54796	FLJ20043
54799	MBTD1
54800	FLJ20059
54809	FLJ20073
54831	VMD2L1
54835	FLJ20147
54845	FLJ20171
54851	FLJ20189
54852	MPRG
54857	FLJ20207
54893	FLJ20313
54933	RHBDL2
54937	FLJ20449
54943	C21orf55
54979	HRASLS2
54997	TSC
55019	FLJ20696
55020	FLJ20699
55033	FKBP14
55056	FLJ10038
55063	FLJ10057
55065	FLJ10060
55070	FLJ10103
55073	FLJ10120
55094	ECGP
55104	FLJ10246
55107	FLJ10261
55120	PHF9
55144	LRRC5
55149	FLJ10486
55170	PRMT6
55190	NUDT11
55200	FLJ10665
55211	FLJ10713
55280	FLJ10998
55283	MCOLN3
55286	FLJ11017
55289	FLJ11042
55301	FLJ11106
55304	C20orf38
55338	FLJ11292
55341	FLJ11301
55344	FLJ11323
55346	FLJ11336
55355	DKFZp762E1312
55367	LRDD
55425	LSR7
55435	PRO0971
55500	EKI1
55507	GPRC5D
55512	SMPD3
55516	C14orf117
55518	C20orf17
55552	HSZFP36
55553	SOX6
55558	PLXN3
55567	DNAH3
55575	DKFZp434L0850
55580	LOC55580
55582	KIF27
55617	C20orf13
55620	STAP2
55627	FLJ20297
55653	BCAS4
55676	SLC30A6
55679	LIMS2
55695	WBSCR20A
55706	FLJ10407
55722	FLJ10565
55728	N4BP2
55733	FLJ10724
55757	UGCGL2
55765	FLJ10901
55778	C14orf131
55803	CENTA2
55808	ST6GalNAcI
55815	TSNAXIP1
55839	BM039
55842	BM045
55853	HT009
55870	ASH1L
55889	GOLGA6
55900	ZNF302
56000	NXF3
56113	PCDHGA2
56122	PCDHB14
56126	PCDHB10
56133	PCDHB2
56137	PCDHA12
56164	STK31
56165	TDRD1
56203	LMOD3
56246	C21orf61
56340	PPP4R2
56341	HRMT1L3
56660	KCNK12
56667	MUC13
56892	C8orf4
56902	LOC56902
56924	PAK6
56940	DUSP22
56952	HHGP
56979	PRDM9
56986	MDS009
57002	GK003
57006	KAPPA-200
57047	PLSCR2
57053	CHRNA10
57057	TBX20
57094	CPA6
57100	SLC22A17
57103	C12orf5
57115	PGLYRPIbeta
57119	SPINLW1
57132	CHMP1.5
57161	PELI2
57188	KIAA1233
57205	ATP10D
57393	NX17
57404	CYP20A1
57412	CYT19
57416	NPD009
57458	KIAA1145
57474	KIAA1198
57477	KIAA1202
57495	KIAA1239
57505	AARSL
57522	SRGAP1
57529	KIAA1318
57535	KIAA1324
57536	KIAA1328
57567	ZNF319
57571	KIAA1394
57573	KIAA1396
57574	KIAA1399
57582	KCNT1
57594	KIAA1443
57604	KIAA1456
57624	KIAA1486
57642	KIAA1510
57646	USP28
57673	KIAA1553
57691	KIAA1586
57712	TRPM3
57713	SFMBT2
57715	SEMA4G
57717	PCDHB16
57718	KIAA1622
57729	KIAA1639
57763	ANKRA2
57828	DKFZP434A1022
57829	ZP4
58479	PRO2849
58481	CXYORF1
58493	HSPC043
58510	PRODH2
59272	ACE2
59336	PRDM13
59341	TRPV4
59345	GNB4
60368	NALP1
60385	TSKS
60401	XEDAR
60437	CDH26
60453	C12orf7
60482	SLC5A7
60487	MDS024
60489	APOBEC3G
60674	GAS5
60675	PROK2
63036	ELA2A
63906	FLJ12455
63910	C20orf59
63926	ANKRD5
63932	FLJ22965
63943	FKBPL
63968	PWCR1
63974	NEUROD6
63976	PRDM16
63982	C11orf25
64067	NPAS3
64078	SLC28A3
64081	MAWBP
64090	GP3ST
64097	EPB41L4A
64100	ELSPBP1
64106	OT7T022
64127	CARD15
64129	LCN7
64135	MDA5
64151	HCAP-G
64163	IFRG15
64170	CARD9
64182	PDE4DIP
64208	POPDC3
64232	MS4A5
64342	FLJ14249
64386	MMP25
64388	FLJ21195
64399	HHIP
64412	ZNF336
64417	FLJ21657
64478	CSMD1
64499	TPSB2
64577	ALDH8A1
64581	CLECSF12
64757	FLJ22390
64793	DKFZP434L0117
64839	FBXO13
64841	GNPNAT1
64858	DCLRE1B
64860	FLJ12969
64895	PAPOLG
64924	SLC30A5
64942	FLJ23053
64946	CENPH
65008	MRPL1
65061	ALS2CR7
65259	FLJ23360
65260	FLJ12439
66002	CYP4F12
79015	MGC5566
79019	C22orf18
79023	Nup37
79066	MGC3329
79094	MGC4504
79097	TRIM48
79098	MGC4309
79170	MGC11242
79175	MGC10715
79192	IRX1
79228	MGC2655
79230	MGC4054
79363	MGC10731
79368	SPAP1
79370	BCLG
79413	ZBED2
79414	MGC2656
79441	MGC4701
79465	ULBP3
79574	EPS8L3
79583	CHST5
79584	FLJ12684
79600	FLJ21127
79612	FLJ22054
79618	FLJ21616
79621	FLJ11712
79630	FLJ23221
79635	FLJ13646
79640	FLJ23584
79642	FLJ23548
79650	FLJ13154
79651	FLJ22341
79657	FLJ21908
79674	FLJ12604
79692	FLJ23393
79722	FLJ11795
79731	FLJ23441
79740	FLJ23049
79742	FLJ14103
79744	FLJ23233
79750	FLJ22419
79765	hIAN2
79788	FLJ14345
79801	SHCBP1
79807	FLJ13273
79825	FLJ12057
79828	FLJ13984
79830	FLJ23151
79845	RNF122
79864	FLJ23554
79872	CBLL1
79873	FLJ22494
79884	FLJ21159
79908	FLJ21458
79913	FLJ12785
79922	FLJ22578
79923	NANOG
79925	FLJ23577
79927	FLJ14050
79930	FLJ22570
79933	FLJ12921
79956	FLJ23309
79957	FLJ22672
79959	FLJ12542
79984	FLJ21736
79989	FLJ12571
80007	FLJ13490
80013	FLJ13397
80067	FLJ13096
80070	ADAMTS20
80071	FLJ13215
80075	FLJ13544
80086	TUBA4
80114	BICC1
80117	FLJ22595
80128	TRIM46
80134	FLJ23604
80162	FLJ22635
80167	FLJ21106
80169	FLJ22170
80177	FLJ21269
80196	RNF34
80219	FLJ13448
80224	C14orf127
80228	C7orf19
80274	SCUBE1
80307	FER1L4
80312	LCX
80317	ZNF306
80323	SE57-1
80329	ULBP1
80333	KCNIP4
80343	C20orf50
80349	REC14
80352	RNF39
80705	TSGA10
80712	ESX1L
80746	MGC2776
80757	MGC4659
80761	UPK3B
80763	MGC10946
80816	KIAA1713
80833	APOL3
80862	C6orf12
81033	KCNH6
81285	OR51E2
81492	RSHL1
81557	MAGED4
81576	MGC10471
81623	DEFB126
81706	PPP1R14C
81786	TRIM7
81788	SNARK
81792	ADAMTS12
81796	SLC21A15
81833	SPACA1
81848	SPRY4
81893	LAT1-3TM
81930	DKFZP434G2226
83401	ELOVL3
83479	DKFZP564B1023
83540	CDCA1
83648	C8orf13
83735	C8orf16
83741	TFAP2BL1
83795	KCNK16
83849	SYT15
83853	ASP
83858	TOB3
83872	FIBL-6
83878	MCC2
83898	KRTAP4-8
83903	GSG2
83932	DKFZP547N043
83959	SLC4A11
83982	FAM14A
83990	BRIP1
83992	CORTBP2
84033	OBSCN
84057	GAJ
84079	DKFZP434L0718
84083	DKFZP434B1727
84106	PRAM-1
84107	ZIC4
84124	FLJ12298
84125	FLJ12303
84134	FLJ12770
84135	FLJ12787
84142	FLJ13614
84165	CGI-72
84180	MUM-1
84203	TXNDC2
84207	DKFZp434E0519
84216	DKFZp434K2435
84225	ZMYND15
84242	DKFZp547D155
84249	DKFZp761B0514
84257	DKFZp761D112
84258	SYT3
84260	MGC10854
84301	DDI2
84376	HOOK3
84435	GPR123
84441	MAML2
84449	ZNF333
84455	KIAA1799
84456	KIAA1798
84503	KIAA1829
84504	NKX6-2
84528	PEPP-2
84529	HH114
84561	SLC12A8
84570	COL25A1
84622	KIAA1871
84645	C22orf23
84649	DGAT2
84660	TSP-NY
84665	MYOP
84666	RETNLB
84674	CARD6
84675	RNF29
84677	DSCR8
84679	SLC9A7
84689	NYD-SP21
84690	NYD-SP20
84700	MYO18B
84710	KIF5A
84720	PIGO
84733	MGC10561
84771	MGC13005
84796	MGC13053
84800	MGC13251
84803	MGC11324
84815	MGC12916
84817	MGC14353
84837	C14orf128
84843	MGC15705
84851	TRIM52
84856	MGC16291
84865	FLJ14397
84870	THSD2
84874	FLJ14457
84879	FLJ14490
84889	SLC7A3
84905	ZNF341
84924	FLJ14779
84944	FLJ14904
84947	SERAC1
84958	JFC1
84960	MGC15438
84961	MGC15482
84970	MGC15882
84985	MGC14128
84996	C21orf119
85002	MGC16279
85013	MGC13159
85015	USP45
85016	MGC13040
85025	C7orf35
85236	HIST1H2BK
85283	KRTAP4-13
85299	MAP6
85363	TRIM5
85455	DISPB
85479	MGC26226
86614	HSFY
89765	TSGA2
89782	LMLN
89800	PPP1R3E
89832	CHRFAM7A
89872	AQP10
89885	FATE
89894	LOC89894
89958	LOC89958
89978	MGC14798
90024	LOC90024
90110	LOC90110
90161	HS6ST2
90167	LOC90167
90321	LOC90321
90322	LOC90322
90333	LOC90333
90527	FLJ32334
90585	MGC3205
90693	LOC90693
90835	LOC90835
90853	FLJ25348
90956	ADCK2
91115	DKFZp761G1812
91170	LOC91170
91526	LOC91526
91544	SOC
91549	LOC91549
91608	VTS58635
91614	LOC91614
91748	C14orf43
91749	NaGLT1
91775	MGC15606
91862	LOC91862
91977	MYOZ3
91978	LOC91978
92270	LOC92270
92689	LOC92689
92716	FLJ31318
92749	MGC16372
92876	LOC92876
92935	LOC92935
93081	LOC93081
93107	KCNG4
93164	LOC93164
93377	TMEM10
93408	MYLC2PL
93426	LOC93426
93429	DKFZp434J0226
93492	TPIP
93587	MGC27034
93624	MGC21874
93649	MYCD
93650	ACPT
94016	ZNF312
94121	SYTL4
94160	ABCC12
94233	OPN4
94235	GNG8
94274	PPP1R14A
96610	LOC96610
112464	PRKCDBP
112611	RWDD2
112703	LOC112703
112937	LOC112937
113115	DUFD1
113177	IMAGE:4215339
113220	KIF12
113277	MGC20235
113540	CKLFSF1
113675	SDS-RS1
113802	FLJ30525
113828	LOC113828
114034	TOE1
114035	C21orf81
114038	C21orf84
114041	C21orf88
114043	C21orf90
114129	MGC16063
114134	SLC2A13
114138	PRO0902
114659	LOC114659
114770	PGRP-L
114783	KIAA1883
114791	TUBGCP5
114803	KIAA1915
114814	GNRHR2
114815	SORCS1
114904	C1QTNF6
115004	C6orf150
115265	LOC115265
115330	GPR146
115350	FCRH1
115399	DKFZp761L1518
115548	LOC115548
115648	LOC115648
115650	TNFRSF13C
115727	RASGRP4
115795	MGC40179
115817	DHRS1
115992	MGC2647
116211	LOC116211
116844	LRG
117144	CATSPER1
117245	HRLP5
117532	TMC2
117608	ZNF354B
117854	TRIM6
118427	OLFM3
118432	RPL29P2
118487	LOC118487
118611	FLJ32938
119369	MGC34007
120066	JCG1
120071	GYLTL1B
120114	FAT3
120196	MGC34830
120224	LOC120224
121006	LOC121006
121256	KIAA1944
121273	MGC35033
121457	FLJ31051
121504	HIST4H4
121506	FLJ32115
121643	FOXN4
121793	MGC35169
122042	GREAT
122524	LOC122524
122769	PPIL5
123283	FLJ25005
123624	FLJ32310
123722	LOC123722
123872	LOC123872
124093	FLJ34512
124274	LOC124274
124401	KIAA1977
124446	LOC124446
124599	TREM5
124602	FLJ37300
124773	LOC124773
124783	FLJ25414
124857	WFIKKNRP
124989	FLJ40342
125111	GJC1
125115	FLJ36600
125476	LOC125476
125919	DKFZp434H055
126014	OSCAR
126037	LOC126037
126205	NALP8
126231	FLJ30921
126364	MAPA
126374	LOC126374
126382	TRA16
126410	FLJ39501
126549	FLJ39369
126731	LOC126731
127124	ATP6V1G3
127254	DKFZp547I048
127294	FLJ35961
127391	LOC127391
127435	MGC24995
127540	LOC127540
127623	LOC127623
127795	MGC34837
128153	LOC128153
128408	BHLHB4
128630	LOC128630
128817	CSTL1
128861	C20orf71
129401	LOC129401
129607	LOC129607
129684	caspr5
129685	TBN
129807	NEU4
130120	LOC130120
130940	LOC130940
131375	MGC26768
131540	ZDHHC19
131583	FLJ90022
131669	FLJ31300
131873	LOC131873
131890	GPRK7
131963	LOC131963
132158	GLYCTK
132200	LOC132200
132320	FLJ30655
132660	DKFZp686L1814
132989	MGC26744
133022	MGC26568
133121	MGC33971
133396	CRL3
133686	FLJ30596
133732	LOC133732
133926	LOC133926
134145	LOC134145
134265	FLJ36748
134549	APXL2
134701	LOC134701
135656	DPCR1
135927	C7orf34
136234	LOC136234
136306	LOC136306
136371	ASB10
137075	LOC137075
137202	LOC137202
137209	FLJ38002
138065	MGC4734
138474	TAF1L
138649	LOC138649
138716	C9orf23
138721	LOC138721
138752	LOC138752
139212	MGC35261
139420	LOC139420
139562	LOC139562
139793	LOC139793
140469	MYO3B
140576	MGC17528
140625	ARPM2
140680	C20orf96
140683	C20orf70
140700	C20orf136
140801	RPL10L
140803	TRPM6
140836	C20orf179
140850	DEFB127
140883	SUHW2
142913	MGC35136
143098	FLJ32798
143384	MGC33215
143425	LOC143425
143662	MUC15
143680	LOC143680
143712	LOC143712
143785	LOC143785
143872	FLJ32810
143884	FLJ32343
143909	LOC143909
143941	LOC143941
144097	LOC144097
144360	FLJ32894
144406	MGC33630
144455	LOC144455
144997	LOC144997
145125	LOC145125
145270	PRIMA1
145477	C14orf29
145501	LOC145501
145678	LOC145678
145788	LOC145788
145824	LOC145824
145873	MESP2
145978	FLJ31461
145980	LOC145980
146013	LOC146013
146059	CDAN1
146279	FLJ32871
146434	FLJ33071
146439	LOC146439
146556	MGC45438
146845	LOC146845
146849	FLJ32734
146880	MGC40489
146894	LOC146894
146952	LOC146952
147166	LOC147166
147409	DSG4
147646	LOC147646
147650	LOC147650
147685	MGC41906
147746	FLJ32818
147807	MGC23143
147872	FLJ32658
147895	LOC147895
147912	LOC147912
148046	MGC39338
148066	LOC148066
148078	LOC148078
148113	CLIP-2
148137	LOC148137
148229	ATP8B3
148268	FLJ30791
148304	FLJ25078
148354	LOC148354
148581	MGC35130
148645	MGC40168
148709	LOC148709
148979	FLJ36155
149041	KIAA2025
149149	EPB41
149297	LOC149297
149351	LOC149351
149371	LOC149371
149647	FLJ32796
149654	LOC149654
149913	LOC149913
150147	FLJ33471
150150	LOC150150
150159	LOC150159
150244	FLJ31568
150274	HSC20
150280	MGC26710
150378	FLJ30901
150379	LOC150379
150381	LOC150381
150572	SMYD1
150580	LOC150580
150737	FLJ30990
150771	KIAA1754L
150819	LOC150819
151103	LOC151103
151127	LOC151127
151361	LOC151361
151518	LOC151518
151534	LOC151534
151568	KIF1A
151648	LOC151648
151649	FLJ25449
151657	LOC151657
151790	FLJ33620
151826	FLJ32803
152007	C9orf19
152048	FLJ31715
152098	LOC152098
152185	LOC152185
152190	LOC152190
152330	CNTN4
152402	LOC152402
152559	LOC152559
152756	FLJ31659
153328	LOC153328
153364	LOC153364
153443	FLJ25286
153478	KIAA1909
153546	LOC153546
153565	FTHL10
153657	FLJ25439
153769	FLJ23654
154141	OACT1
154313	C6orf165
154661	RPIB9
154761	LOC154761
154865	FLJ35834
155051	CRYGN
155185	KIAA1950
155368	WBSCR27
155370	SBDSP
155465	BCMP11
157313	CDCA2
157570	LOC157570
157574	FBXO16
157769	FLJ23790
157773	FLJ25402
157923	LOC157923
158046	LOC158046
158160	LOC158160
158226	LOC158226
158257	LOC158257
158295	MGC24103
158376	LOC158376
158490	LOC158490
158763	FLJ30058
158819	LOC158819
158856	LOC158856
158947	MGC40053
159491	LOC159491
159963	MGC52019
160418	FLJ90492
160419	FLJ35821
160428	FLJ38508
160857	FLJ31846
161436	EML5
161502	FLJ38615
161635	LOC161635
162655	LOC162655
162681	MGC33382
162967	LOC162967
162979	ZNF342
163049	FLJ90396
163059	ZNF433
163182	LOC163182
163183	FLJ36445
163351	LOC163351
163404	LOC163404
163486	MGC27044
163702	IL28RA
164153	LOC164153
164284	FLJ90166
164312	C20orf75
165140	TG1019
166449	LOC166449
166752	LOC166752
166785	MMAA
166863	MGC27016
166867	LOC166867
167465	ZNF366
167555	LOC167555
168400	CAGE
168474	LOC168474
168537	hIAN7
168620	MIST1
168975	FLJ35802
169270	LOC169270
169693	MGC34760
169831	LOC169831
170261	LOC170261
170482	CLECSF11
170591	S100Z
170850	KCNG3
170951	KIAA1987
170960	KIAA1982
170961	KIAA1981
171425	CLYBL
171484	FAM9C
191585	PLAC4
196294	FLJ25059
196410	MGC17301
196500	DKFZp547D2210
196752	LOC196752
196797	LOC196797
196996	LOC196996
197319	FLJ12986
197407	FLJ31751
199221	FLJ32844
199857	MGC19780
199920	LOC199920
200030	LOC200030
200035	LOC200035
200059	FLJ10244
200312	LOC200312
200315	APOBEC3A
200321	LOC200321
200407	CREG2
200539	DARP
200705	LOC200705
200779	LOC200779
201175	LOC201175
201176	LOC201176
201266	C17orf26
201798	TIGD4
201799	FLJ32028
201931	FLJ38482
202151	FLJ25422
202243	KENAE
202309	FLJ33641
202865	C7orf33
203010	LOC203010
203062	FLJ31164
203080	C8orf5
203081	C8orf6
203100	FLJ90724
203102	ADAM32
203340	LOC203340
203427	LOC203427
203430	ZCCHC5
203447	LOC203447
203570	LOC203570
204219	MGC27091
205717	KIAA2018
207063	DHRSX
219293	LOC219293
219347	LOC219347
219348	PLAC9
219392	LOC219392
219539	FLJ30213
219623	MGC35010
219736	FLJ25162
219844	FLJ32915
219855	SLC37A2
219995	MGC35295
220042	FLJ25416
220045	LOC220045
220064	ORAOV1
220134	MGC10200
220202	ATOH7
220388	FLJ38159
220433	LOC220433
220466	LOC220466
220594	LOC220594
220763	LOC220763
220885	LAMRL5
221060	MGC35468
221069	RSU1
221078	FLJ23743
221079	ARL8
221188	GPR114
221223	FLJ31547
221303	LOC221303
221357	GSTA5
221391	GPR136
221468	LOC221468
221550	LOC221550
221662	RNPC6
221715	LOC221715
221756	MGC39372
221806	FLJ14712
221823	LOC221823
221830	TWISTNB
221938	LOC221938
222223	FLJ31340
222469	FLJ33280
222484	PDZRN1
222537	HS3ST5
222696	ZNF453
222967	LOC222967
245938	DEFB125
246122	TTTY7
246181	AFAR3
246734	NPCR
252983	STXBP4
253091	LOC253091
253142	LOC253142
253314	LOC253314
253430	IMPK
253609	LOC253609
[truncated: 610 more rows]
