# Supplementary material for: The Retinome – Defining a reference transcriptome of the adult mammalian retina/retinal pigment epithelium
Source: BMC Genomics. 2004 Jul 29;5:50. doi: 10.1186/1471-2164-5-50 (PMC512282; doi:10.1186/1471-2164-5-50)
Supplement: Additional File 2 — Gene list of the reference retina / RPE transcriptome List of 13,037 genes expressed in the retina/RPE [file 1471-2164-5-50-S2.xls]

## Sheet: suppl. table 2
Supplemental table 2. Gene list of the reference retina / RPE transcriptome
LocusLink	Gene Symbol
1	A1BG
2	A2M
9	NAT1
12	SERPINA3
14	AAMP
15	AANAT
16	AARS
18	ABAT
19	ABCA1
20	ABCA2
21	ABCA3
22	ABCB7
23	ABCF1
24	ABCA4
25	ABL1
27	ABL2
29	ABR
30	ACAA1
31	ACACA
32	ACACB
34	ACADM
35	ACADS
36	ACADSB
37	ACADVL
38	ACAT1
39	ACAT2
40	ACCN1
41	ACCN2
43	ACHE
47	ACLY
48	ACO1
50	ACO2
51	ACOX1
52	ACP1
53	ACP2
54	ACP5
55	ACPP
59	ACTA2
60	ACTB
70	ACTC
71	ACTG1
81	ACTN4
86	BAF53A
87	ACTN1
88	ACTN2
89	ACTN3
90	ACVR1
91	ACVR1B
92	ACVR2
93	ACVR2B
94	ACVRL1
95	ACY1
97	ACYP1
98	ACYP2
100	ADA
102	ADAM10
103	ADAR
104	ADARB1
105	ADARB2
107	ADCY1
108	ADCY2
109	ADCY3
111	ADCY5
112	ADCY6
113	ADCY7
115	ADCY9
117	ADCYAP1R1
118	ADD1
119	ADD2
120	ADD3
123	ADFP
125	ADH1B
128	ADH5
132	ADK
133	ADM
134	ADORA1
136	ADORA2B
140	ADORA3
141	ADPRH
142	ADPRT
143	ADPRTL1
150	ADRA2A
152	ADRA2C
153	ADRB1
155	ADRB3
156	ADRBK1
157	ADRBK2
158	ADSL
159	ADSS
160	AP2A1
161	AP2A2
162	AP1B1
163	AP2B1
164	AP1G1
165	AEBP1
166	AES
172	AFG3L1
174	AFP
175	AGA
176	AGC1
177	AGER
178	AGL
182	JAG1
183	AGT
185	AGTR1
190	NR0B1
191	AHCY
196	AHR
197	AHSG
199	AIF1
202	AIM1
203	AK1
204	AK2
205	AK3
207	AKT1
208	AKT2
210	ALAD
211	ALAS1
212	ALAS2
213	ALB
214	ALCAM
215	ABCD1
216	ALDH1A1
217	ALDH2
218	ALDH3A1
219	ALDH1B1
220	ALDH1A3
221	ALDH3B1
222	ALDH3B2
223	ALDH9A1
224	ALDH3A2
225	ABCD2
226	ALDOA
229	ALDOB
230	ALDOC
231	AKR1B1
238	ALK
240	ALOX5
241	ALOX5AP
242	ALOX12B
244	ANXA8
247	ALOX15B
249	ALPL
259	AMBP
262	AMD1
267	AMFR
271	AMPD2
272	AMPD3
273	AMPH
274	BIN1
275	AMT
279	AMY2A
280	AMY2B
284	ANGPT1
285	ANGPT2
286	ANK1
287	ANK2
288	ANK3
290	ANPEP
291	SLC25A4
292	SLC25A5
293	SLC25A6
301	ANXA1
302	ANXA2
306	ANXA3
307	ANXA4
308	ANXA5
309	ANXA6
310	ANXA7
311	ANXA11
314	AOC2
316	AOX1
318	NUDT2
320	APBA1
321	APBA2
322	APBB1
323	APBB2
324	APC
327	APEH
328	APEX1
329	BIRC2
330	BIRC3
331	BIRC4
332	BIRC5
333	APLP1
334	APLP2
336	APOA2
338	APOB
341	APOC1
344	APOC2
345	APOC3
346	APOC4
347	APOD
348	APOE
351	APP
353	APRT
354	KLK3
355	TNFRSF6
357	APXL
358	AQP1
359	AQP2
360	AQP3
361	AQP4
362	AQP5
363	AQP6
369	ARAF1
372	ARCN1
373	ARFD1
375	ARF1
377	ARF3
378	ARF4
379	ARF4L
381	ARF5
382	ARF6
384	ARG2
387	ARHA
388	ARHB
389	ARHC
390	ARHE
392	ARHGAP1
393	ARHGAP4
394	ARHGAP5
396	ARHGDIA
397	ARHGDIB
398	ARHGDIG
400	ARL1
403	ARL3
405	ARNT
406	ARNTL
407	ARR3
409	ARRB2
410	ARSA
411	ARSB
412	STS
414	ARSD
419	ART3
421	ARVCF
427	ASAH1
429	ASCL1
435	ASL
439	ASNA1
440	ASNS
443	ASPA
444	ASPH
445	ASS
460	ASTN
463	ATBF1
466	ATF1
467	ATF3
468	ATF4
471	ATIC
472	ATM
473	RERE
475	ATOX1
476	ATP1A1
477	ATP1A2
478	ATP1A3
481	ATP1B1
482	ATP1B2
483	ATP1B3
487	ATP2A1
488	ATP2A2
489	ATP2A3
490	ATP2B1
491	ATP2B2
492	ATP2B3
493	ATP2B4
495	ATP4A
498	ATP5A1
501	ALDH7A1
506	ATP5B
509	ATP5C1
513	ATP5D
514	ATP5E
515	ATP5F1
516	ATP5G1
517	ATP5G2
518	ATP5G3
521	ATP5I
522	ATP5J
523	ATP6V1A
525	ATP6V1B1
526	ATP6V1B2
527	ATP6V0C
528	ATP6V1C1
529	ATP6V1E1
533	ATP6V0B
534	ATP6V1G2
535	ATP6V0A1
537	ATP6AP1
538	ATP7A
539	ATP5O
540	ATP7B
545	ATR
546	ATRX
547	ATSV
549	AUH
550	AUP1
558	AXL
563	AZGP1
567	B2M
570	BAAT
571	BACH1
572	BAD
573	BAG1
576	BAI2
577	BAI3
578	BAK1
580	BARD1
581	BAX
582	BBS1
583	BBS2
585	BBS4
586	BCAT1
587	BCAT2
590	BCHE
593	BCKDHA
594	BCKDHB
595	CCND1
598	BCL2L1
599	BCL2L2
602	BCL3
604	BCL6
605	BCL7A
607	BCL9
610	HCN2
611	OPN1SW
613	BCR
617	BCS1L
622	BDH
629	BF
633	BGN
635	BHMT
636	BICD1
637	BID
641	BLM
642	BLMH
644	BLVRA
645	BLVRB
648	BMI1
649	BMP1
650	BMP2
652	BMP4
653	BMP5
655	BMP7
656	BMP8
657	BMPR1A
658	BMPR1B
659	BMPR2
661	POLR3D
662	BNIP1
663	BNIP2
664	BNIP3
665	BNIP3L
666	BOK
667	BPAG1
673	BRAF
675	BRCA2
676	BRDT
677	ZFP36L1
678	ZFP36L2
682	BSG
683	BST1
684	BST2
685	BTC
686	BTD
687	BTEB1
689	BTF3
694	BTG1
699	BUB1
701	BUB1B
705	BYSL
706	BZRP
708	C1QBP
710	SERPING1
712	C1QA
713	C1QB
714	C1QG
715	C1R
716	C1S
717	C2
718	C3
719	C3AR1
720	C4A
726	CAPN5
727	C5
730	C7
734	C8orf1
735	C9
738	C11orf2
740	MRPL49
741	C11orf5
744	C11orf8
745	C11orf9
747	C11orf11
752	FMNL
753	C18orf1
754	PTTG1IP
755	C21orf2
757	C21orf4
758	C22orf1
760	CA2
761	CA3
762	CA4
770	CA11
771	CA12
773	CACNA1A
774	CACNA1B
775	CACNA1C
776	CACNA1D
778	CACNA1F
779	CACNA1S
780	DDR1
781	CACNA2D1
782	CACNB1
783	CACNB2
784	CACNB3
788	SLC25A20
790	CAD
793	CALB1
794	CALB2
800	CALD1
801	CALM1
805	CALM2
808	CALM3
810	CALML3
811	CALR
813	CALU
815	CAMK2A
816	CAMK2B
817	CAMK2D
818	CAMK2G
819	CAMLG
821	CANX
822	CAPG
823	CAPN1
824	CAPN2
825	CAPN3
826	CAPNS1
828	CAPS
829	CAPZA1
830	CAPZA2
831	CAST
832	CAPZB
833	CARS
835	CASP2
836	CASP3
839	CASP6
840	CASP7
841	CASP8
842	CASP9
844	CASQ1
845	CASQ2
846	CASR
847	CAT
857	CAV1
858	CAV2
859	CAV3
860	RUNX2
862	CBFA2T1
863	CBFA2T3
865	CBFB
866	SERPINA6
867	CBL
868	CBLB
871	SERPINH1
873	CBR1
874	CBR3
875	CBS
876	CBX2
883	CCBL1
885	CCK
889	CCM1
890	CCNA2
891	CCNB1
894	CCND2
896	CCND3
898	CCNE1
899	CCNF
900	CCNG1
901	CCNG2
902	CCNH
904	CCNT1
905	CCNT2
908	CCT6A
915	CD3D
921	CD5
923	CD6
928	CD9
929	CD14
933	CD22
934	CD24
939	TNFRSF7
941	CD80
944	TNFSF8
947	CD34
948	CD36
949	SCARB1
950	SCARB2
951	CD37
955	ENTPD6
956	ENTPD3
957	ENTPD5
958	TNFRSF5
960	CD44
961	CD47
963	CD53
966	CD59
967	CD63
971	CD72
972	CD74
973	CD79A
975	CD81
977	CD151
984	CDC2L1
985	CDC2L2
988	CDC5L
989	CDC10
991	CDC20
993	CDC25A
994	CDC25B
996	CDC27
997	CDC34
998	CDC42
999	CDH1
1000	CDH2
1001	CDH3
1003	CDH5
1004	CDH6
1009	CDH11
1010	CDH12
1013	CDH15
1017	CDK2
1018	CDK3
1019	CDK4
1020	CDK5
1022	CDK7
1024	CDK8
1025	CDK9
1026	CDKN1A
1027	CDKN1B
1028	CDKN1C
1029	CDKN2A
1031	CDKN2C
1032	CDKN2D
1033	CDKN3
1036	CDO1
1038	CDR1
1039	CDR2
1040	CDS1
1043	CDW52
1045	CDX2
1047	CLGN
1048	CEACAM5
1051	CEBPB
1052	CEBPD
1054	CEBPG
1056	CEL
1059	CENPB
1063	CENPF
1066	CES1
1069	CETN2
1070	CETN3
1072	CFL1
1073	CFL2
1075	CTSC
1081	CGA
1102	CHC1L
1104	CHC1
1105	CHD1
1106	CHD2
1107	CHD3
1108	CHD4
1112	CHES1
1114	CHGB
1116	CHI3L1
1117	CHI3L2
1119	CHK
1123	CHN1
1124	CHN2
1128	CHRM1
1129	CHRM2
1130	CHS1
1131	CHRM3
1136	CHRNA3
1138	CHRNA5
1140	CHRNB1
1141	CHRNB2
1144	CHRND
1145	CHRNE
1147	CHUK
1152	CKB
1153	CIRBP
1155	CKAP1
1158	CKM
1159	CKMT1
1163	CKS1B
1164	CKS2
1173	AP2M1
1174	AP1S1
1175	AP2S1
1176	AP3S1
1181	CLCN2
1182	CLCN3
1183	CLCN4
1184	CLCN5
1185	CLCN6
1186	CLCN7
1191	CLU
1192	CLIC1
1193	CLIC2
1195	CLK1
1196	CLK2
1198	CLK3
1200	CLN2
1201	CLN3
1203	CLN5
1207	CLNS1A
1209	CLPTM1
1211	CLTA
1212	CLTB
1213	CLTC
1230	CCR1
1234	CCR5
1235	CCR6
1236	CCR7
1258	CNGB1
1259	CNGA1
1261	CNGA3
1263	CNK
1264	CNN1
1265	CNN2
1266	CNN3
1267	CNP
1268	CNR1
1271	CNTFR
1272	CNTN1
1277	COL1A1
1278	COL1A2
1280	COL2A1
1281	COL3A1
1282	COL4A1
1284	COL4A2
1285	COL4A3
1286	COL4A4
1287	COL4A5
1288	COL4A6
1289	COL5A1
1290	COL5A2
1291	COL6A1
1292	COL6A2
1293	COL6A3
1294	COL7A1
1295	COL8A1
1296	COL8A2
1297	COL9A1
1298	COL9A2
1299	COL9A3
1301	COL11A1
1302	COL11A2
1303	COL12A1
1307	COL16A1
1308	COL17A1
1310	COL19A1
1312	COMT
1314	COPA
1315	COPB
1316	COPEB
1317	SLC31A1
1318	SLC31A2
1325	CORT
1326	MAP3K8
1327	COX4I1
1329	COX5B
1337	COX6A1
1339	COX6A2
1340	COX6B
1345	COX6C
1346	COX7A1
1347	COX7A2
1349	COX7B
1350	COX7C
1351	COX8
1352	COX10
1353	COX11
1355	COX15
1356	CP
1358	CPA2
1359	CPA3
1361	CPB2
1362	CPD
1363	CPE
1365	CLDN3
1366	CLDN7
1368	CPM
1374	CPT1A
1375	CPT1B
1376	CPT2
1379	CR1L
1381	CRABP1
1382	CRABP2
1384	CRAT
1385	CREB1
1386	ATF2
1387	CREBBP
1388	CREBL1
1389	CREBL2
1390	CREM
1394	CRHR1
1395	CRHR2
1397	CRIP2
1398	CRK
1399	CRKL
1400	CRMP1
1401	CRP
1404	CRTL1
1406	CRX
1407	CRY1
1408	CRY2
1409	CRYAA
1410	CRYAB
1411	CRYBA1
1413	CRYBA4
1414	CRYBB1
1415	CRYBB2
1420	CRYGC
1427	CRYGS
1428	CRYM
1429	CRYZ
1431	CS
1432	MAPK14
1434	CSE1L
1436	CSF1R
1438	CSF2RA
1439	CSF2RB
1440	CSF3
1441	CSF3R
1442	CSH1
1443	CSH2
1445	CSK
1452	CSNK1A1
1453	CSNK1D
1454	CSNK1E
1455	CSNK1G2
1457	CSNK2A1
1459	CSNK2A2
1460	CSNK2B
1465	CSRP1
1466	CSRP2
1468	SLC25A10
1471	CST3
1476	CSTB
1477	CSTF1
1478	CSTF2
1479	CSTF3
1486	CTBS
1487	CTBP1
1488	CTBP2
1489	CTF1
1490	CTGF
1491	CTH
1495	CTNNA1
1496	CTNNA2
1497	CTNS
1499	CTNNB1
1500	CTNND1
1501	CTNND2
1503	CTPS
1506	CTRL
1508	CTSB
1509	CTSD
1511	CTSG
1512	CTSH
1513	CTSK
1514	CTSL
1515	CTSL2
1519	CTSO
1520	CTSS
1521	CTSW
1522	CTSZ
1523	CUTL1
1524	CX3CR1
1525	CXADR
1528	CYB5
1534	CYB561
1535	CYBA
1536	CYBB
1537	CYC1
1539	CYLC2
1540	CYLD
1545	CYP1B1
1565	CYP2D6
1571	CYP2E1
1573	CYP2J2
1577	CYP3A5
1582	CYP8B1
1583	CYP11A1
1586	CYP17A1
1589	CYP21A2
1592	CYP26A1
1593	CYP27A1
1594	CYP27B1
1595	CYP51A1
1601	DAB2
1602	DACH
1603	DAD1
1604	DAF
1605	DAG1
1606	DGKA
1608	DGKG
1610	DAO
1611	DAP
1612	DAPK1
1613	DAPK3
1615	DARS
1616	DAXX
1618	DAZL
1620	DBCCR1
1621	DBH
1622	DBI
1627	DBN1
1628	DBP
1630	DCC
1632	DCI
1633	DCK
1634	DCN
1635	DCTD
1636	ACE
1638	DCT
1639	DCTN1
1641	DCX
1642	DDB1
1643	DDB2
1644	DDC
1646	AKR1C2
1647	GADD45A
1649	DDIT3
1650	DDOST
1652	DDT
1653	DDX1
1654	DDX3X
1655	DDX5
1656	DDX6
1657	DMXL1
1659	DHX8
1660	DHX9
1665	DHX15
1666	DECR1
1667	DEFA1
1670	DEFA5
1674	DES
1676	DFFA
1677	DFFB
1678	TIMM8A
1687	DFNA5
1690	COCH
1716	DGUOK
1717	DHCR7
1718	DHCR24
1719	DHFR
1723	DHODH
1725	DHPS
1727	DIA1
1728	NQO1
1729	DIAPH1
1730	DIAPH2
1734	DIO2
1736	DKC1
1737	DLAT
1738	DLD
1739	DLG1
1740	DLG2
1741	DLG3
1742	DLG4
1743	DLST
1756	DMD
1757	SARDH
1759	DNM1
1760	DMPK
1762	DMWD
1770	DNAH9
1774	DNASE1L1
1775	DNASE1L2
1776	DNASE1L3
1777	DNASE2
1778	DNCH1
1780	DNCI1
1781	DNCI2
1783	DNCLI2
1785	DNM2
1787	DNMT2
1788	DNMT3A
1789	DNMT3B
1793	DOCK1
1794	DOCK2
1795	DOCK3
1796	DOK1
1797	DOM3Z
1798	DPAGT1
1802	DPH2L2
1804	DPP6
1806	DPYD
1807	DPYS
1808	DPYSL2
1809	DPYSL3
1810	DR1
1812	DRD1
1813	DRD2
1815	DRD4
1816	DRD5
1819	DRG2
1820	DRIL1
1822	DRPLA
1823	DSC1
1827	DSCR1
1828	DSG1
1831	DSIPI
1832	DSP
1834	DSPP
1836	SLC26A2
1837	DTNA
1838	DTNB
1839	DTR
1840	DTX1
1841	DTYMK
1843	DUSP1
1844	DUSP2
1845	DUSP3
1846	DUSP4
1847	DUSP5
1848	DUSP6
1849	DUSP7
1854	DUT
1855	DVL1
1856	DVL2
1857	DVL3
1859	DYRK1A
1861	DYT1
1869	E2F1
1870	E2F2
1871	E2F3
1874	E2F4
1875	E2F5
1876	E2F6
1877	E4F1
1879	EBF
1880	EBI2
1889	ECE1
1890	ECGF1
1891	ECH1
1892	ECHS1
1893	ECM1
1894	ECT2
1901	EDG1
1902	EDG2
1903	EDG3
1906	EDN1
1910	EDNRB
1911	PHC1
1912	PHC2
1915	EEF1A1
1917	EEF1A2
1933	EEF1B2
1936	EEF1D
1937	EEF1G
1938	EEF2
1939	LGTN
1942	EFNA1
1945	EFNA4
1947	EFNB1
1948	EFNB2
1949	EFNB3
1950	EGF
1951	CELSR3
1952	CELSR2
1953	EGFL3
1954	EGFL4
1955	EGFL5
1956	EGFR
1958	EGR1
1959	EGR2
1960	EGR3
1964	EIF1A
1965	EIF2S1
1967	EIF2B1
1968	EIF2S3
1969	EPHA2
1973	EIF4A1
1974	EIF4A2
1975	EIF4B
1977	EIF4E
1978	EIF4EBP1
1979	EIF4EBP2
1981	EIF4G1
1982	EIF4G2
1983	EIF5
1984	EIF5A
1991	ELA2
1992	SERPINB1
1993	ELAVL2
1994	ELAVL1
1995	ELAVL3
1996	ELAVL4
1998	ELF2
1999	ELF3
2002	ELK1
2004	ELK3
2006	ELN
2009	EML1
2010	EMD
2011	MARK2
2012	EMP1
2013	EMP2
2014	EMP3
2017	EMS1
2018	EMX2
2021	ENDOG
2022	ENG
2023	ENO1
2026	ENO2
2027	ENO3
2029	ENSA
2030	SLC29A1
2033	EP300
2034	EPAS1
2035	EPB41
2036	EPB41L1
2037	EPB41L2
2039	EPB49
2040	STOM
2042	EPHA3
2043	EPHA4
2046	EPHA8
2047	EPHB1
2048	EPHB2
2050	EPHB4
2051	EPHB6
2052	EPHX1
2053	EPHX2
2054	EPIM
2056	EPO
2058	EPRS
2059	EPS8
2060	EPS15
2063	NR2F6
2064	ERBB2
2065	ERBB3
2067	ERCC1
2068	ERCC2
2069	EREG
2073	ERCC5
2077	ERF
2079	ERH
2091	FBL
2098	ESD
2099	ESR1
2101	ESRRA
2103	ESRRB
2104	ESRRG
2107	ETF1
2108	ETFA
2109	ETFB
2110	ETFDH
2113	ETS1
2114	ETS2
2115	ETV1
2117	ETV3
2119	ETV5
2120	ETV6
2121	EVC
2122	EVI1
2130	EWSR1
2131	EXT1
2132	EXT2
2134	EXTL1
2135	EXTL2
2137	EXTL3
2139	EYA2
2140	EYA3
2145	EZH1
2146	EZH2
2152	F3
2153	F5
2157	F8
2159	F10
2162	F13A1
2166	FAAH
2167	FABP4
2168	FABP1
2170	FABP3
2172	FABP6
2173	FABP7
2175	FANCA
2176	FANCC
2178	FANCE
2180	FACL2
2181	FACL3
2182	FACL4
2184	FAH
2185	PTK2B
2186	FALZ
2188	FANCF
2189	FANCG
2192	FBLN1
2193	FARSL
2194	FASN
2195	FAT
2196	FAT2
2197	FAU
2199	FBLN2
2200	FBN1
2201	FBN2
2202	EFEMP1
2209	FCGR1A
2212	FCGR2A
2213	FCGR2B
2217	FCGRT
2218	FCMD
2219	FCN1
2222	FDFT1
2224	FDPS
2230	FDX1
2232	FDXR
2235	FECH
2237	FEN1
2239	GPC4
2242	FES
2245	FGD1
2246	FGF1
2247	FGF2
2255	FGF10
2256	FGF11
2257	FGF12
2258	FGF13
2260	FGFR1
2261	FGFR3
2263	FGFR2
2264	FGFR4
2266	FGG
2267	FGL1
2268	FGR
2271	FH
2272	FHIT
2273	FHL1
2274	FHL2
2275	FHL3
2280	FKBP1A
2281	FKBP1B
2286	FKBP2
2287	FKBP3
2288	FKBP4
2289	FKBP5
2294	FOXF1
2295	FOXF2
2296	FOXC1
2297	FOXD1
2302	FOXJ1
2303	FOXC2
2305	FOXM1
2308	FOXO1A
2309	FOXO3A
2313	FLI1
2314	FLII
2315	MLANA
2316	FLNA
2317	FLNB
2318	FLNC
2319	FLOT2
2321	FLT1
2323	FLT3LG
2327	FMO2
2328	FMO3
2331	FMOD
2332	FMR1
2334	FMR2
2335	FN1
2339	FNTA
2342	FNTB
2348	FOLR1
2350	FOLR2
2353	FOS
2354	FOSB
2355	FOSL2
2356	FPGS
2357	FPR1
2395	FRDA
2475	FRAP1
2483	FRG1
2487	FRZB
2491	FSHPRH1
2495	FTH1
2512	FTL
2517	FUCA1
2519	FUCA2
2521	FUS
2525	FUT3
2526	FUT4
2530	FUT8
2531	FVT1
2532	FY
2533	FYB
2534	FYN
2535	FZD2
2537	G1P3
2539	G6PD
2542	SLC37A4
2547	G22P1
2548	GAA
2549	GAB1
2550	GABBR1
2551	GABPA
2553	GABPB2
2554	GABRA1
2557	GABRA4
2558	GABRA5
2560	GABRB1
2562	GABRB3
2564	GABRE
2565	GABRG1
2566	GABRG2
2569	GABRR1
2570	GABRR2
2571	GAD1
2572	GAD2
2580	GAK
2581	GALC
2582	GALE
2583	GALGT
2584	GALK1
2585	GALK2
2588	GALNS
2589	GALNT1
2590	GALNT2
2591	GALNT3
2592	GALT
2593	GAMT
2596	GAP43
2597	GAPD
2615	GARP
2617	GARS
2618	GART
2619	GAS1
2620	GAS2
2621	GAS6
2622	GAS8
2625	GATA3
2626	GATA4
2629	GBA
2631	GBAS
2633	GBP1
2634	GBP2
2635	GBP3
2639	GCDH
2642	GCGR
2643	GCH1
2644	GCHFR
2647	GCN5L1
2648	GCN5L2
2650	GCNT1
2652	OPN1MW
2653	GCSH
2657	GDF1
2660	GDF8
2662	GDF10
2664	GDI1
2665	GDI2
2669	GEM
2670	GFAP
2671	GFER
2673	GFPT1
2674	GFRA1
2675	GFRA2
2676	GFRA3
2677	GGCX
2678	GGT1
2683	B4GALT1
2686	GGTL3
2687	GGTLA1
2694	GIF
2696	GIPR
2697	GJA1
2703	GJA8
2705	GJB1
2709	GJB5
2710	GK
2717	GLA
2719	GPC3
2720	GLB1
2729	GCLC
2730	GCLM
2731	GLDC
2733	GLE1L
2734	GLG1
2735	GLI
2738	GLI4
2739	GLO1
2742	GLRA2
2743	GLRB
2744	GLS
2745	GLRX
2746	GLUD1
2752	GLUL
2760	GM2A
2764	GMFB
2766	GMPR
2767	GNA11
2768	GNA12
2769	GNA15
2770	GNAI1
2771	GNAI2
2773	GNAI3
2774	GNAL
2775	GNAO1
2776	GNAQ
2778	GNAS
2779	GNAT1
2780	GNAT2
2781	GNAZ
2782	GNB1
2783	GNB2
2784	GNB3
2785	GNG3
2786	GNG4
2787	GNG5
2790	GNG10
2791	GNG11
2792	GNGT1
2793	GNGT2
2794	GNL1
2796	GNRH1
2799	GNS
2800	GOLGA1
2801	GOLGA2
2802	GOLGA3
2803	GOLGA4
2804	GOLGB1
2805	GOT1
2806	GOT2
2810	SFN
2812	GP1BB
2817	GPC1
2819	GPD1
2820	GPD2
2821	GPI
2822	GPLD1
2823	GPM6A
2824	GPM6B
2826	GPR2
2827	GPR3
2835	GPR12
2840	GPR17
2861	GPR37
2868	GPRK2L
2869	GPRK5
2870	GPRK6
2872	MKNK2
2873	GPS1
2874	GPS2
2876	GPX1
2877	GPX2
2878	GPX3
2879	GPX4
2885	GRB2
2887	GRB10
2888	GRB14
2889	GRF2
2890	GRIA1
2891	GRIA2
2892	GRIA3
2893	GRIA4
2896	GRN
2897	GRIK1
2898	GRIK2
2899	GRIK3
2901	GRIK5
2902	GRIN1
2905	GRIN2C
2907	GRINA
2908	NR3C1
2909	GRLF1
2912	GRM2
2915	GRM5
2916	GRM6
2917	GRM7
2923	GRP58
2926	GRSF1
2931	GSK3A
2932	GSK3B
2934	GSN
2935	GSPT1
2936	GSR
2937	GSS
2941	GSTA4
2944	GSTM1
2946	GSTM2
2947	GSTM3
2948	GSTM4
2949	GSTM5
2950	GSTP1
2952	GSTT1
2953	GSTT2
2954	GSTZ1
2956	MSH6
2957	GTF2A1
2958	GTF2A2
2959	GTF2B
2960	GTF2E1
2961	GTF2E2
2962	GTF2F1
2963	GTF2F2
2965	GTF2H1
2968	GTF2H4
2969	GTF2I
2970	GTF2IP1
2971	GTF3A
2972	BRF1
2975	GTF3C1
2976	GTF3C2
2978	GUCA1A
2979	GUCA1B
2982	GUCY1A3
2983	GUCY1B3
2986	GUCY2F
2987	GUK1
2990	GUSB
2992	GYG
2995	GYPC
2997	GYS1
3000	GUCY2D
3003	GZMK
3005	H1F0
3006	HIST1H1C
3014	H2AFX
3015	H2AFZ
3017	HIST1H2BD
3020	H3F3A
3021	H3F3B
3028	HADH2
3029	HAGH
3030	HADHA
3032	HADHB
3033	HADHSC
3034	HAL
3035	HARS
3038	HAS3
3039	HBA1
3040	HBA2
3043	HBB
3046	HBE1
3047	HBG1
3048	HBG2
3054	HCFC1
3055	HCK
3059	HCLS1
3064	HD
3065	HDAC1
3066	HDAC2
3068	HDGF
3069	HDLBP
3071	HEM1
3073	HEXA
3074	HEXB
3075	HF1
3077	HFE
3081	HGD
3082	HGF
3084	NRG1
3087	HHEX
3091	HIF1A
3092	HIP1
3093	HIP2
3094	HINT1
3096	HIVEP1
3097	HIVEP2
3098	HK1
3099	HK2
3101	HK3
3105	HLA-A
3106	HLA-B
3107	HLA-C
3108	HLA-DMA
3109	HLA-DMB
3111	HLA-DOA
3113	HLA-DPA1
3115	HLA-DPB1
3117	HLA-DQA1
3119	HLA-DQB1
3122	HLA-DRA
3123	HLA-DRB1
3125	HLA-DRB3
3126	HLA-DRB4
3127	HLA-DRB5
3131	HLF
3133	HLA-E
3134	HLA-F
3140	MR1
3141	HLCS
3145	HMBS
3146	HMGB1
3148	HMGB2
3149	HMGB3
3150	HMGN1
3151	HMGN2
3155	HMGCL
3156	HMGCR
3157	HMGCS1
3158	HMGCS2
3159	HMGA1
3161	HMMR
3162	HMOX1
3163	HMOX2
3164	NR4A1
3166	HMX1
3169	FOXA1
3170	FOXA2
3175	ONECUT1
3177	SLC29A2
3178	HNRPA1
3181	HNRPA2B1
3182	HNRPAB
3183	HNRPC
3184	HNRPD
3185	HNRPF
3187	HNRPH1
3188	HNRPH2
3189	HNRPH3
3190	HNRPK
3191	HNRPL
3192	HNRPU
3196	TLX2
3199	HOXA2
3208	HPCA
3209	HOXA13
3214	HOXB4
3227	HOXC11
3231	HOXD1
3233	HOXD4
3240	HP
3241	HPCAL1
3242	HPD
3248	HPGD
3251	HPRT1
3257	HPS1
3263	HPX
3265	HRAS
3267	HRB
3268	HRBL
3270	HRC
3275	HRMT1L1
3276	HRMT1L2
3280	HES1
3281	HSBP1
3283	HSD3B1
3284	HSD3B2
3290	HSD11B1
3292	HSD17B1
3294	HSD17B2
3295	HSD17B4
3297	HSF1
3298	HSF2
3300	DNAJB2
3301	DNAJA1
3303	HSPA1A
3305	HSPA1L
3308	HSPA4
3309	HSPA5
3310	HSPA6
3312	HSPA8
3313	HSPA9B
3315	HSPB1
3316	HSPB2
3320	HSPCA
3321	IGSF3
3324	HSPCAL3
3326	HSPCB
3329	HSPD1
3336	HSPE1
3337	DNAJB1
3338	DNAJC4
3339	HSPG2
3340	NDST1
3347	HTN3
3355	HTR1F
3356	HTR2A
3364	HUS1
3371	TNC
3376	IARS
3382	ICA1
3384	ICAM2
3385	ICAM3
3396	ICT1
3397	ID1
3398	ID2
3399	ID3
3400	ID4
3416	IDE
3417	IDH1
3418	IDH2
3419	IDH3A
3420	IDH3B
3421	IDH3G
3422	IDI1
3423	IDS
3425	IDUA
3428	IFI16
3429	IFI27
3430	IFI35
3431	SP110
3433	IFIT2
3434	IFIT1
3454	IFNAR1
3455	IFNAR2
3459	IFNGR1
3460	IFNGR2
3475	IFRD1
3476	IGBP1
3479	IGF1
3480	IGF1R
3481	IGF2
3482	IGF2R
3484	IGFBP1
3485	IGFBP2
3486	IGFBP3
3487	IGFBP4
3488	IGFBP5
3489	IGFBP6
3490	IGFBP7
3491	CYR61
3502	IGHG3
3508	IGHMBP2
3512	IGJ
3516	RBPSUH
3535	IGL@
3547	IGSF1
3549	IHH
3550	IK
3551	IKBKB
3553	IL1B
3554	IL1R1
3557	IL1RN
3566	IL4R
3569	IL6
3572	IL6ST
3575	IL7R
3588	IL10RB
3590	IL11RA
3597	IL13RA1
3601	IL15RA
3603	IL16
3607	ILF1
3608	ILF2
3609	ILF3
3611	ILK
3614	IMPDH1
3615	IMPDH2
3617	IMPG1
3621	ING1
3622	ING1L
3624	INHBA
3625	INHBB
3628	INPP1
3631	INPP4A
3632	INPP5A
3633	INPP5B
3635	INPP5D
3636	INPPL1
3638	INSIG1
3642	INSM1
3643	INSR
3646	EIF3S6
3652	IPP
3654	IRAK1
3655	ITGA6
3658	IREB2
3659	IRF1
3660	IRF2
3661	IRF3
3663	IRF5
3664	IRF6
3665	IRF7
3667	IRS1
3669	ISG20
3670	ISL1
3671	ISLR
3672	ITGA1
3673	ITGA2
3675	ITGA3
3676	ITGA4
3678	ITGA5
3679	ITGA7
3680	ITGA9
3682	ITGAE
3685	ITGAV
3687	ITGAX
3688	ITGB1
3689	ITGB2
3690	ITGB3
3691	ITGB4
3692	ITGB4BP
3693	ITGB5
3700	ITIH4
3703	ITM1
3704	ITPA
3705	ITPK1
3707	ITPKB
3708	ITPR1
3710	ITPR3
3712	IVD
3714	JAG2
3720	JMJ
3725	JUN
3726	JUNB
3727	JUND
3728	JUP
3730	KAL1
3732	KAI1
3735	KARS
3736	KCNA1
3737	KCNA2
3741	KCNA5
3745	KCNB1
3746	KCNC1
3747	KCNC2
3748	KCNC3
3749	KCNC4
3753	KCNE1
3754	KCNF1
3755	KCNG1
3757	KCNH2
3759	KCNJ2
3760	KCNJ3
3766	KCNJ10
3767	KCNJ11
3768	KCNJ12
3769	KCNJ13
3770	KCNJ14
3775	KCNK1
3777	KCNK3
3778	KCNMA1
3779	KCNMB1
3780	KCNN1
3781	KCNN2
3783	KCNN4
3785	KCNQ2
3786	KCNQ3
3787	KCNS1
3788	KCNS2
3791	KDR
3795	KHK
3796	KIF2
3797	KIF3C
3798	KIF5A
3799	KIF5B
3800	KIF5C
3801	KIFC3
3815	KIT
3818	KLKB1
3821	KLRC1
3831	KNS2
3832	KIF11
3835	KIF22
3836	KPNA1
3837	KPNB1
3838	KPNA2
3839	KPNA3
3840	KPNA4
3841	KPNA5
3842	KPNB2
3843	KPNB3
3845	KRAS2
3851	KRT4
3852	KRT5
3853	KRT6A
3855	KRT7
3856	KRT8
3858	KRT10
3859	KRT12
3861	KRT14
3866	KRT15
3872	KRT17
3875	KRT18
3880	KRT19
3881	KRTHA1
3885	KRTHA4
3887	KRTHB1
3895	KTN1
3897	L1CAM
3898	LAD1
3899	LAF4
3908	LAMA2
3909	LAMA3
3910	LAMA4
3912	LAMB1
3913	LAMB2
3915	LAMC1
3916	LAMP1
3920	LAMP2
3921	LAMR1
3925	STMN1
3927	LASP1
3930	LBR
3931	LCAT
3934	LCN2
3936	LCP1
3937	LCP2
3939	LDHA
3945	LDHB
3949	LDLR
3953	LEPR
3954	LETM1
3955	LFNG
3956	LGALS1
3957	LGALS2
3958	LGALS3
3959	LGALS3BP
3960	LGALS4
3964	LGALS8
3965	LGALS9
3976	LIF
3977	LIFR
3978	LIG1
3980	LIG3
3981	LIG4
3983	ABLIM1
3984	LIMK1
3985	LIMK2
3987	LIMS1
3988	LIPA
3991	LIPE
3992	FADS1
3993	LLGL2
3995	FADS3
3996	LLGL1
3998	LMAN1
4000	LMNA
4001	LMNB1
4005	LMO2
4008	LMO7
4013	LOH11CR2A
4015	LOX
4016	LOXL1
4017	LOXL2
4023	LPL
4026	LPP
4033	LRMP
4034	LRRN4
4035	LRP1
4036	LRP2
4037	LRP3
4038	LRP4
4040	LRP6
4041	LRP5
4043	LRPAP1
4045	LSAMP
4046	LSP1
4047	LSS
4048	LTA4H
4052	LTBP1
4053	LTBP2
4054	LTBP3
4055	LTBR
4057	LTF
4058	LTK
4060	LUM
4061	LY6E
4063	LY9
4065	LY75
4067	LYN
4069	LYZ
4070	TACSTD2
4071	TM4SF1
4072	TACSTD1
4074	M6PR
4076	M11S1
4077	M17S2
4081	MAB21L1
4082	MARCKS
4084	MAD
4085	MAD2L1
4086	MADH1
4087	MADH2
4089	MADH4
4090	MADH5
4091	MADH6
4092	MADH7
4093	MADH9
4094	MAF
4097	MAFG
4099	MAG
4112	MAGEB1
4117	MAK
4118	MAL
4121	MAN1A1
4122	MAN2A2
4123	MAN2C1
4124	MAN2A1
4125	MAN2B1
4126	MANBA
4128	MAOA
4129	MAOB
4130	MAP1A
4131	MAP1B
4133	MAP2
4134	MAP4
4135	MAP6
4137	MAPT
4139	MARK1
4140	MARK3
4141	MARS
4144	MAT2A
4145	MATK
4147	MATN2
4149	MAX
4150	MAZ
4151	MB
4152	MBD1
4154	MBNL1
4155	MBP
4157	MC1R
4162	MCAM
4163	MCC
4166	CHST6
4168	MCF2
4170	MCL1
4171	MCM2
4172	MCM3
4173	MCM4
4174	MCM5
4175	MCM6
4179	MCP
4185	ADAM11
4188	MDFI
4189	DNAJB9
4190	MDH1
4191	MDH2
4193	MDM2
4194	MDM4
4199	ME1
4200	ME2
4201	MEA
4204	MECP2
4205	MEF2A
4207	MEF2B
4208	MEF2C
4209	MEF2D
4211	MEIS1
4212	MEIS2
4214	MAP3K1
4215	MAP3K3
4216	MAP3K4
4217	MAP3K5
4218	MEL
4221	MEN1
4232	MEST
4233	MET
4234	METTL1
4236	MFAP1
4237	MFAP2
4238	MFAP3
4239	MFAP4
4240	MFGE8
4241	MFI2
4242	MFNG
4245	MGAT1
4247	MGAT2
4248	MGAT3
4253	MGEA6
4256	MGP
4257	MGST1
4258	MGST2
4259	MGST3
4261	MHC2TA
4267	CD99
4276	MICA
4281	MID1
4282	MIF
4283	CXCL9
4284	MIP
4285	MIPEP
4286	MITF
4287	MJD
4289	MKLN1
4291	MLF1
4292	MLH1
4294	MAP3K10
4296	MAP3K11
4297	MLL
4299	MLLT2
4300	MLLT3
4301	MLLT4
4302	MLLT6
4303	MLLT7
4306	NR3C2
4308	TRPM1
4313	MMP2
4317	MMP8
4318	MMP9
4323	MMP14
[truncated: 11,039 more rows]
