# Supplementary material for: The Retinome – Defining a reference transcriptome of the adult mammalian retina/retinal pigment epithelium
Source: BMC Genomics. 2004 Jul 29;5:50. doi: 10.1186/1471-2164-5-50 (PMC512282; doi:10.1186/1471-2164-5-50)
Supplement: Additional File 3 — List of genes identified exclusively in retina studies [file 1471-2164-5-50-S3.xls]

## Sheet: suppl table 3
Supplemental table 3. List of genes identified exclusively in retina studies
LocusLink	Gene Symbol
1	A1BG
15	AANAT
25	ABL1
38	ACAT1
40	ACCN1
55	ACPP
86	BAF53A
89	ACTN3
91	ACVR1B
92	ACVR2
97	ACYP1
98	ACYP2
190	NR0B1
199	AIF1
213	ALB
219	ALDH1B1
224	ALDH3A2
247	ALOX15B
285	ANGPT2
291	SLC25A4
320	APBA1
361	AQP4
362	AQP5
443	ASPA
495	ATP4A
521	ATP5I
570	BAAT
576	BAI2
586	BCAT1
590	BCHE
662	BNIP1
666	BOK
685	BTC
686	BTD
701	BUB1B
735	C9
758	C22orf1
774	CACNA1B
775	CACNA1C
779	CACNA1S
790	CAD
793	CALB1
819	CAMLG
841	CASP8
859	CAV3
883	CCBL1
941	CD80
944	TNFSF8
948	CD36
984	CDC2L1
988	CDC5L
1000	CDH2
1010	CDH12
1024	CDK8
1032	CDKN2D
1033	CDKN3
1045	CDX2
1144	CHRND
1184	CLCN5
1193	CLIC2
1230	CCR1
1235	CCR6
1261	CNGA3
1317	SLC31A1
1326	MAP3K8
1340	COX6B
1361	CPB2
1401	CRP
1404	CRTL1
1414	CRYBB1
1432	MAPK14
1439	CSF2RB
1515	CTSL2
1523	CUTL1
1573	CYP2J2
1577	CYP3A5
1589	CYP21A2
1621	DBH
1630	DCC
1641	DCX
1649	DDIT3
1677	DFFB
1734	DIO2
1740	DLG2
1757	SARDH
1796	DOK1
1812	DRD1
1844	DUSP2
1849	DUSP7
1854	DUT
1871	E2F3
1880	EBI2
1894	ECT2
1939	LGTN
1954	EGFL4
1959	EGR2
1993	ELAVL2
1995	ELAVL3
2021	ENDOG
2051	EPHB6
2054	EPIM
2091	FBL
2140	EYA3
2168	FABP1
2218	FCMD
2266	FGG
2267	FGL1
2560	GABRB1
2565	GABRG1
2581	GALC
2621	GAS6
2642	GCGR
2650	GCNT1
2660	GDF8
2662	GDF10
2729	GCLC
2742	GLRA2
2743	GLRB
2760	GM2A
2780	GNAT2
2786	GNG4
2796	GNRH1
2835	GPR12
2840	GPR17
2861	GPR37
2890	GRIA1
2901	GRIK5
2917	GRM7
2952	GSTT1
2956	MSH6
2958	GTF2A2
2960	GTF2E1
3006	HIST1H1C
3046	HBE1
3047	HBG1
3091	HIF1A
3191	HNRPL
3199	HOXA2
3231	HOXD1
3233	HOXD4
3263	HPX
3355	HTR1F
3364	HUS1
3484	IGFBP1
3512	IGJ
3547	IGSF1
3553	IL1B
3628	INPP1
3736	KCNA1
3748	KCNC3
3759	KCNJ2
3783	KCNN4
3841	KPNA5
3853	KRT6A
3872	KRT17
3897	L1CAM
3934	LCN2
3937	LCP2
3957	LGALS2
3978	LIG1
3988	LIPA
4060	LUM
4112	MAGEB1
4122	MAN2A2
4189	DNAJB9
4238	MFAP3
4247	MGAT2
4258	MGST2
4283	CXCL9
4291	MLF1
4294	MAP3K10
4324	MMP15
4326	MMP17
4356	MPP3
4436	MSH2
4477	MSMB
4504	MT3
4595	MUTYH
4625	MYH7
4634	MYL3
4690	NCK1
4700	NDUFA6
4710	NDUFB4
4776	NFATC4
4783	NFIL3
4793	NFKBIB
4799	NFX1
4801	NFYB
4852	NPY
4923	NTSR1
4925	NUCB2
4940	OAS3
4942	OAT
4950	OCLN
5016	OVGP1
5019	OXCT
5032	P2RY11
5063	PAK3
5101	PCDH9
5106	PCK2
5122	PCSK1
5141	PDE4A
5143	PDE4C
5167	ENPP1
5174	PDZK1
5189	PEX1
5210	PFKFB4
5272	SERPINB9
5274	SERPINI1
5296	PIK3R2
5303	PIN4
5318	PKP2
5324	PLAG1
5334	PLCL1
5342	PLGL
5373	PMM2
5378	PMS1
5395	PMS2
5437	POLR2H
5442	POLRMT
5458	POU4F2
5475	PPEF1
5511	PPP1R8
5537	PPP6C
5576	PRKAR2A
5577	PRKAR2B
5583	PRKCH
5605	MAP2K2
5612	PRKRIR
5636	PRPSAP2
5746	PTHR2
5775	PTPN4
5813	PURA
5816	PVALB
5828	PXMP3
5864	RAB3A
5893	RAD52
5911	RAP2A
5922	RASA2
5923	RASGRF1
5933	RBL1
5981	RFC1
5994	RFXAP
6000	RGS7
6102	RP2
6103	RPGR
6154	RPL26
6173	RPL36A
6199	RPS6KB2
6240	RRM1
6330	SCN4B
6346	CCL1
6360	CCL16
6440	SFTPC
6441	SFTPD
6473	SHOX
6482	SIAT4A
6519	SLC3A1
6529	SLC6A1
6536	SLC6A9
6559	SLC12A3
6584	SLC22A5
6607	SMN2
6611	SMS
6617	SNAPC1
6621	SNAPC4
6622	SNCA
6631	SNRPC
6665	SOX15
6668	SP2
6670	SP3
6675	UAP1
6677	SPAM1
6732	SRPK1
6801	STRN
6855	SYP
6860	SYT4
6861	SYT5
6872	TAF1
6879	TAF7
6881	TAF10
6901	TAZ
6908	TBP
6932	TCF7
6940	ZNF354A
6990	TCTE1L
7005	TEAD3
7011	TEP1
7016	TESK1
7026	NR2F2
7027	TFDP1
7053	TGM3
7069	THRSP
7073	TIAL1
7084	TK2
7122	CLDN5
7143	TNR
7157	TP53
7162	TPBG
7180	CRISP2
7222	TRPC3
7257	TSNAX
7260	TSSC1
7274	TTPA
7286	TUFT1
7290	HIRA
7295	TXN
7324	UBE2E1
7379	UPK2
7399	USH2A
7401	USH3A
7410	VAV2
7411	VBP1
7461	CYLN2
7465	WEE1
7544	ZFY
7554	ZNF8
7681	MKRN3
7702	ZNF143
7710	ZNF154
7718	ZNF165
7743	ZNF189
7748	ZNF195
7772	ZNF229
7857	SCG2
7862	BRPF1
7881	KCNAB1
7903	SIAT8D
7979	SHFM1
7991	N33
7994	MYST3
8226	FAM16AX
8270	DXS9879E
8273	SLC10A3
8293	SERF1A
8312	AXIN1
8330	HIST1H2AK
8379	MAD1L1
8412	BCAR3
8427	ZNF282
8436	SDPR
8446	DUSP11
8504	PEX3
8505	PARG
8515	ITGA10
8534	CHST1
8535	CBX4
8539	API5
8543	LMO4
8549	GPR49
8601	RGS20
8630	RODH
8637	EIF4EBP3
8644	AKR1C3
8690	JRKL
8726	EED
8738	CRADD
8800	PEX11A
8805	TIF1
8819	SAP30
8839	WISP2
8852	AKAP4
8859	STK19
8883	APPBP1
8911	CACNA1I
8914	TIMELESS
8986	RPS6KA4
8994	LIMD1
9016	SLC25A14
9061	PAPSS1
9069	CLDN12
9179	AP4M1
9202	ZNF262
9204	ZNF258
9208	LRRFIP1
9213	XPR1
9256	BZRAP1
9317	PTER
9325	TRIP4
9329	GTF3C4
9340	GLP2R
9355	LHX2
9364	RAB28
9394	HS6ST1
9401	RECQL4
9402	GRAP2
9411	PARG1
9439	CRSP3
9443	CRSP9
9457	ACT
9465	AKAP7
9474	APG5L
9487	PIGL
9496	TBX4
9525	VPS4B
9619	ABCG1
9651	KIAA0450
9655	SOCS5
9662	KIAA0635
9671	KIAA0789
9692	KIAA0391
9695	EDEM
9707	KIAA0373
9710	KIAA0355
9771	GFR
9801	MRPL19
9824	ARHGAP11A
9829	DNAJC6
9844	ELMO1
9854	KIAA0285
9886	RHOBTB1
9896	SAC3
9904	KIAA0682
9908	G3BP2
9915	ARNT2
9941	ENDOGL1
9947	MAGEC1
9949	AMMECR1
10007	GNPI
10018	BCL2L11
10023	FRAT1
10048	RANBP9
10056	FRSB
10062	NR1H3
10081	PDCD7
10126	DNAL4
10168	ZNF197
10196	PRMT3
10242	KCNMB2
10247	UK114
10256	CNK1
10283	SDCCAG10
10285	SPF30
10312	TCIRG1
10342	TFG
10367	CBARA1
10369	CACNG2
10393	APC10
10420	TESK2
10427	SEC24B
10440	TIMM17A
10444	ZYG
10452	TOMM40
10455	PECI
10499	NCOA2
10507	SEMA4D
10556	RPP30
10561	IFI44
10566	AKAP3
10623	RPC62
10630	T1A-2
10633	RRP22
10635	PIR51
10654	PMVK
10672	GNA13
10687	PNMA2
10714	POLD3
10723	SLC12A7
10730	YME1L1
10767	HBS1L
10795	ZNF268
10817	FRS3
10827	C5orf3
10845	CLPX
10849	ASE-1
10892	MALT1
10936	GPR75
11056	DDX52
11060	WWP2
11061	LECT1
11080	DNAJB4
11082	ESM1
11092	C9orf9
11108	PRDM4
11116	FGFR1OP
11128	RPC155
11130	ZWINT
11154	AP4S1
11169	AND-1
11183	MAP4K5
11184	MAP4K1
11189	TNRC4
11218	DDX20
11244	ZHX1
11249	NXPH2
11277	TREX1
11314	CMRF-35H
22797	TFEC
22838	RNF44
22854	KIAA0976
22866	CNK2
22891	ZNF365
22894	DIS3
22914	D12S2489E
22950	SLC4A1AP
22980	KIAA1049
23029	KIAA0117
23031	KIAA0561
23034	SAMD4
23035	KIAA0931
23043	KIAA0551
23078	KIAA0564
23108	KIAA1039
23132	SRISNF2L
23163	GGA3
23210	PTDSR
23228	PLCL2
23234	DNAJC9
23252	KIAA0459
23281	KIAA0774
23285	KIAA1107
23287	AGTPBP1
23310	KIAA0056
23312	RC3
23318	KIAA0191
23322	KIAA1005
23341	KIAA0962
23348	zizimin1
23408	SIRT5
23411	SIRT1
23418	CRB1
23431	AP4E1
23457	ABCB9
23504	KIAA0318
23507	TA-LRRP
23513	SCRIB
23527	CENTB2
23531	MMD
23560	GTPBP4
23612	PHLDA3
23649	POLA2
23654	PLXNB2
23729	CARKL
23769	FLRT1
24138	RI58
24141	C20orf103
25764	HYPK
25806	VAX2
25809	TTLL1
25843	PREI3
25847	DKFZP566D193
25852	HSPC056
25853	KIAA1892
25862	MGC20741
25885	POLR1A
25893	BIA2
25896	DKFZP434B168
25972	GMH1
25980	C20orf4
26013	L3MBTL
26033	KIAA0534
26035	GLCE
26053	AUTS2
26059	CAST
26108	PYGO1
26109	DKFZP434D193
26112	DKFZP434C171
26145	IRF2BP1
26151	DKFZP564C103
26206	SPAG8
26225	ARL5
26249	KLHL3
26289	AK5
26517	TIMM13
26524	LATS2
26589	MRPL46
27000	ZRF1
27091	CACNG5
27097	TAF5L
27098	CLUL1
27133	KCNH5
27152	KIAA1284
27199	GPR80
27252	AB026190
27258	LSM3
27286	SRPUL
27290	SPINK4
27292	HSA9761
27297	RCP9
27349	MT
28978	TMEM14A
28990	HT001
29053	PRO0628
29070	HSPC065
29089	HSPC150
29091	STXBP6
29102	RNASE3L
29106	SCG3
29889	HUMAUANTIG
29899	LGN
29903	HSU79303
29906	SIAT8E
29915	HCF-2
29924	EPN1
29980	DONSON
50507	NOX4
50700	RDH8
50859	SPOCK3
51013	CSL4
51016	C14orf122
51062	SPG3A
51086	CARK
51118	CGI-94
51122	LOC51122
51124	HSPC039
51132	RNF12
51142	LOC51142
51167	NCB5OR
51175	TUBE1
51185	LOC51185
51194	IPO11
51236	LOC51236
51286	BM88
51305	KCNK9
51315	LOC51315
51319	LOC51319
51334	LOC51334
51339	DACT1
51340	CRNKL1
51363	GALNAC4S-6ST
51380	CSAD
51434	ANAPC7
51440	HPCAL4
51449	PCYOX1
51475	CABP2
51501	HSPC138
51514	RAMP
51535	PPHLN1
51554	CCRL1
51560	RAB6B
51562	MBIP
51567	TTRAP
51594	NAG
51616	TAF9L
51626	D2LIC
51633	CGI-77
51651	CGI-147
51659	LOC51659
51673	CGI-38
51690	LSM7
51733	UPB1
51741	WWOX
51807	TUBA8
51809	GALNT7
53371	NUP54
53840	TRIM34
53904	MYO3A
53981	CPSF2
54065	C21orf51
54103	LOC54103
54344	DPM3
54413	NLGN3
54414	CSE-C
54433	NOLA1
54466	SPIN2
54471	FLJ20232
54511	HMGCLL1
54520	FLJ10996
54521	DKFZp686L20145
54531	KIAA1193
54542	MNAB
54556	ING3
54575	UGT1A10
54581	SCAND2
54617	KIAA1259
54623	PD2
54626	HES2
54753	DKFZp434J1015
54793	FLJ20038
54802	IPT
54812	FLJ20080
54829	ASPN
54874	FLJ20275
54877	ZCCHC2
54901	CDKAL1
54903	FLJ20345
54932	FLJ20433
54968	FLJ20533
54971	BANP
54984	PINX1
54989	FLJ20582
54991	FLJ20584
55015	PRPF39
55024	BANK
55027	FLJ20718
55034	HMCS
55045	FLJ20825
55061	FLJ10052
55071	FLJ10110
55088	FLJ10188
55090	FLJ10193
55109	FLJ10283
55123	FLJ10346
55124	PIWIL2
55125	FLJ10352
55133	FLJ10379
55142	FLJ10460
55151	FLJ10493
55156	FLJ10511
55165	C10orf3
55166	C6orf139
55167	FLJ10546
55175	FLJ10572
55177	FLJ10579
55212	BBS7
55243	KIRREL
55248	FLJ10874
55259	FLJ10921
55284	FLJ11011
55299	BRIX
55308	FLJ11126
55312	FLJ11149
55319	FLJ11184
55321	C20orf46
55331	PHCA
55347	FLJ11342
55370	PPP4R1L
55471	PRO1853
55521	TRIM36
55526	KIAA1630
55556	HSRTSBETA
55603	C6orf37
55631	FLJ20331
55634	FLJ20344
55646	LYAR
55656	FLJ20530
55669	MFN1
55686	FLJ10116
55717	WDR11
55745	C14orf108
55759	WDR12
55771	FLJ11029
55773	FLJ11046
55783	FLJ11171
55784	FLJ11175
55786	ZNF415
55793	FLJ11280
55816	DOK5
55859	BEX1
55892	MYNN
55907	CMAS
55917	DKFZp547A023
55920	TD-60
56171	DNAH7
56204	FLJ10980
56257	FLJ20257
56605	ERO1LB
56616	SMAC
56651	C18orf2
56776	FMN2
56890	MDM1
56915	RRP46
56919	DHX33
56929	FEM1C
56947	GL004
56953	NT5M
56954	NIT2
56990	SPEC2
57035	DJ465N24.2.1
57045	TWSG1
57099	AVEN
57139	RGL3
57176	VARS2L
57231	SNX14
57234	KIAA0493
57282	SLC4A10
57332	CBX8
57335	ZNF286
57337	SENP7
57415	HT021
57480	PLEKHG1
57497	KIAA1246
57510	XPO5
57511	COG6
57520	NEDL2
57553	MICAL3
57568	KIAA1389
57569	KIAA1391
57578	KIAA1409
57596	KIAA1446
57613	KIAA1467
57614	KIAA1468
57639	KIAA1505
57643	KIAA1511
57644	MYH7B
57667	KIAA1546
57669	EPB41L5
57683	KIAA1571
57685	KIAA1573
57692	KIAA1587
57696	DDX55
57708	MI-ER1
57711	KIAA1615
57720	GPR107
57798	ODAG
58155	PTBP2
58158	NEUROD4
58527	PRO2013
59352	LGR6
59353	FLJ14084
60386	SLC25A19
60485	SAV1
60558	FLJ13220
60673	FLJ11773
60678	SELB
63877	FLJ13188
63894	C14orf133
63899	FLJ22609
63920	LOC63920
63929	LOC63929
63931	MRPS14
63934	FLJ14011
63941	APBA2BP
63967	CLSPN
63971	KIF13A
64089	SNX16
64102	TNMD
64118	PP3111
64121	RRAGC
64122	FN3K
64131	XYLT1
64150	C14orf134
64174	DPEP2
64207	C14orf4
64215	DNAJC1
64219	PJA1
64224	FLJ22313
64395	FLJ13057
64418	FLJ13576
64431	ACTR6
64434	C7orf3
64506	CPEB1
64750	SMURF2
64776	C11orf1
64779	FLJ12998
64794	DDX31
64881	PCDH20
64901	RANBP17
64927	FLJ12572
64976	MRPL40
65080	MRPL44
65250	FLJ13231
65981	C1QDC1
65988	MGC2474
65989	EGFL9
65990	MGC2494
65993	MRPS34
78988	MRP63
78991	MGC3265
79004	MGC2491
79064	MGC3196
79070	KDELC1
79071	ELOVL6
79074	MGC5509
79078	MGC955
79087	ALG12
79135	MGC4825
79151	MGC4278
79184	C6.1A
79191	IRX3
79258	MMEL2
79269	MGC10765
79365	BHLHB3
79369	B3GNT4
79400	NOX5
79412	KREMEN2
79446	MGC4645
79573	FLJ22584
79575	FLJ11743
79587	FLJ12118
79645	FLJ11767
79646	PANK3
79648	FLJ12847
79662	NES
79663	HSPBAP1
79667	FLJ13197
79684	FLJ23342
79690	GAL3ST-4
79693	FLJ23476
79712	FLJ11753
79717	FLJ11838
79752	FLJ14007
79798	FLJ13063
79815	FLJ13955
79823	FLJ23451
79834	KIAA2002
79867	FLJ12975
79869	FLJ12529
79882	FLJ11806
79886	FLJ13657
79898	FLJ13590
79919	FLJ22671
79921	FLJ21174
79932	PKD1-like
79943	FLJ14129
79953	C20orf39
79980	C20orf172
80005	FLJ21034
80010	FLJ12888
80012	PHC3
80014	BOMB
80021	FLJ23375
80024	FLJ22233
80059	LRRTM4
80063	ATF7IP2
80145	NIF3L1BP1
80209	FLJ12661
80230	RUFY1
80309	SKIP
80311	KIAA1677
80318	GKAP42
80704	SLC19A3
80728	KIAA1688
80730	KIAA1680
80731	KIAA1679
80736	C6orf29
80758	MGC10772
80759	C6orf148
80817	KIAA1712
80853	KIAA1718
81545	SP329
81573	DKFZP566D1346
81575	DKFZP434F0318
81602	NYD-SP15
81610	C20orf129
81616	BGR
81790	DKFZP564A022
81832	NETO1
81846	CMT4B2
81849	SIAT7E
81854	MGC3771
81892	DC50
81928	C20orf150
83448	DKFZP434G1415
83481	EPPK1
83482	SCRT1
83538	DKFZP434H0115
83591	DKFZP564I0422
83636	DKFZP762D096
83657	DNCL2B
83661	MS4A8B
83694	RPS6KL1
83729	INHBE
83734	APG10L
83786	FKSG44
83886	MPN
83888	KSP37
83941	BBP
84059	MASS1
84066	DKFZP564J047
84072	DKFZP434A1315
84078	DKFZP434E2318
84128	FLJ12519
84153	AYP1
84174	SLA2
84182	FLJ22374
84215	DKFZp434I1930
84217	ZMYND12
84230	AD158
84246	MGC5309
84250	DKFZp761C121
84267	MGC10999
84276	NICN1
84288	MGC12458
84295	PHF6
84327	ZBED3
84365	MKI67IP
84436	KIAA1827
84464	KIAA1784
84465	MEGF11
84501	Spir-2
84519	ACRBP
84540	KIAA1843
84612	PARD6B
84631	KIAA1854
84634	GPR54
84661	LOC84661
84663	CYorf15B
84684	INSM2
84698	CAPS2
84705	GTPBG3
84707	DJ79P11.1
84766	MGC4266
84787	MGC2705
84844	PHF5A
84853	MGC16207
84898	PLXDC2
84900	FLJ14627
84918	LRP11
84925	DIRC2
84928	FLJ14803
84938	AUTL1
84959	KIAA1959
85028	LOC85028
85300	KIAA1872
85366	MYLK2
85409	NKD2
85415	RHPN2
85460	KIAA1729
89870	TRIM15
90075	DKFZp686N19164
90141	C14orf143
90198	SBP1
90204	C20orf162
90390	TRAP25
90410	LOC90410
90416	MGC20481
90427	BMF
90506	MGC16309
90550	LOC90550
90580	LOC90580
90589	LOC90589
90594	ZNF439
90624	LOC90624
90649	MGC2396
90701	LOC90701
90809	C14orf9
90816	MGC12518
91057	NY-REN-41
91137	LOC91137
91368	MGC13017
91404	DKFZp434O0515
91419	KUB3
91433	MGC14386
91522	COL23A1
91752	LOC91752
91782	MGC29816
91875	LOC91875
92106	MGC15763
92126	NCAG1
92342	MGC9084
92379	ZFP62
92399	MRRF
92454	MGC20460
92521	HCMOGT-1
93145	OLFM2
93210	CAB2
94097	SFXN5
94104	C21orf66
94134	ARHGAP12
95681	TSGA14
112483	SAT2
112487	C14orf126
112574	SNAG1
112755	STX1B2
112840	LOC112840
112849	FLJ25436
112885	LOC112885
112970	LOC112970
113174	LOC113174
113386	LOC113386
113510	HEL308
113655	LOC113655
113691	MGC16703
114569	MAL2
114790	STK11IP
114794	KIAA1904
114800	KIAA1912
114805	GALNT13
114818	KIAA1921
114825	KIAA1935
114836	KALI
114899	C1QTNF3
115129	LOC115129
115196	FLJ34817
115209	MPRP-1
115509	LOC115509
115557	GEFT
115572	MGC16491
115703	SNX26
115708	FLJ40452
115825	WDFY2
115827	RAB3C
116115	KIAA1951
116143	LOC116143
116154	SCAPIN1
116254	LOC116254
116412	LOC116412
118491	LOC118491
118672	MGC35392
118788	PIK3AP1
118812	LOC118812
120379	LOC120379
121053	MGC40397
121601	FLJ34221
122553	TRAPPC6B
122773	KLHDC1
123169	LOC123169
123811	FLJ31153
123879	MGC48972
124044	MGC26885
124454	KIAA1970
124637	FLJ32499
124739	USP43
124923	FLJ25006
124961	FLJ30726
126068	ZNF441
126272	FLJ38944
126295	LOC126295
126298	LOC126298
126326	GIPC3
126433	FBXO27
126626	MGC29891
126695	FLJ34633
126789	FLJ90811
127829	LOC127829
128344	LOC128344
128346	MGC24133
128989	DKFZp761P1121
129852	FLJ40298
130026	LOC130026
130132	FLJ30574
130557	FLJ32203
130888	LOC130888
131474	FLJ31709
131965	MGC24132
132241	LOC132241
132299	MGC45416
132321	LOC132321
132332	FLJ30834
132625	ZFP42
132789	SB52
133491	LOC133491
133746	JMY
134218	LOC134218
134266	GRPEL2
134359	FLJ35779
134430	TA-WDRP
134492	LOC134492
135918	LOC135918
136263	LOC136263
138199	FLJ25795
139221	FLJ33516
139341	MGC51029
139728	LOC139728
140578	CHODL
140685	BTBD4
140707	BRI3BP
140767	VMP
142686	ASB14
142940	TRUB1
143279	FLJ37306
143282	MGC39320
143570	XRRA1
143684	MGC33371
144203	DKFZp434C0631
144423	FLJ31978
144705	LOC144705
144715	RAD9B
144717	FLJ32356
144811	FLJ38725
145652	LOC145652
145748	FLJ33008
145773	MGC26690
145790	DKFZp547H074
145813	LOC145813
145864	HAPLN3
145957	LOC145957
146198	ZFP90
146268	FLJ31821
146325	LOC146325
146754	LOC146754
147184	MGC21518
147841	FLJ90806
147965	LOC147965
147990	MGC35440
148362	FLJ32421
148697	FLJ30634
148760	LOC148760
148808	DKFZp761N1114
149111	FLJ38993
149428	BNIP-S
149650	FLJ32154
150082	MGC33295
150174	LOC150174
150275	FLJ33814
150290	DUSP18
150483	MGC27019
150864	FLJ38771
150962	FLJ32312
150967	DKFZp434H1419
151162	LOC151162
151188	MGC33864
151242	LOC151242
151405	LOC151405
151525	FLJ36175
151556	FLJ31819
151647	FLJ25161
152518	LOC152518
152766	MGC24125
154743	FLJ31818
154807	LOC154807
157657	LOC157657
158056	AEGP
158158	FLJ31614
158358	KIAA2026
158677	FLJ38564
158747	MGC26706
158866	ZDHHC15
159013	MGC39350
160492	FLJ36004
161357	MAMDC1
161823	LOC161823
162394	MGC19764
162494	RHBDL4
162952	LOC162952
164091	MPRA
164633	CABP7
165918	FLJ35794
166815	TIGD2
167153	FLJ38499
167359	MGC42105
167691	C6orf152
169026	SLC30A8
170691	ADAMTS17
170692	ADAMTS18
192137	HCC-4
195827	C9orf21
196074	FLJ33979
196541	LOC196541
196743	PAO
196951	FLJ32800
199746	U2AF1L3
199870	MGC34648
200186	LOC200186
200373	LOC200373
200894	DKFZp761H079
201158	LOC201158
201475	LOC201475
201501	LOC201501
202378	LOC202378
203190	LGI3
203228	MGC23980
203249	LOC203249
203429	MGC34827
203522	LOC203522
219287	FLJ25477
220108	FLJ30707
220136	FLJ32743
220416	LOC220416
220729	LOC220729
220988	LOC220988
221035	LOC221035
221545	C6orf136
221656	AOF1
221895	JAZF1
221908	MGC22793
221914	GPC2
221960	C7orf28B
222553	LOC222553
223082	LOC223082
245806	VGLL2
245933	DEFB120
246175	CNOT6L
246243	RNASEH1
252969	NEIL2
253769	MGC43690
253935	ANGPTL5
253980	PDIP1
254048	FLJ25778
254225	KIAA1991
254263	MGC50896
254295	MGC16638
254778	MGC33510
255130	LOC255130
255252	FLJ36812
255967	LOC255967
256051	FLJ34917
256281	NUDT14
256380	SCML4
256471	MGC33302
257194	NEGR1
258010	DKFZp313A2432
260434	PYC1
282974	PKE
283198	LOC283198
283234	FLJ37970
283284	FLJ37794
283316	M160
283345	LOC283345
283487	LOC283487
283579	FLJ25976
283585	LOC283585
283629	C14orf20
283635	C14orf24
283671	LOC283671
283680	LOC283680
283711	LOC283711
283723	LOC283723
283861	LOC283861
283871	LOC283871
284071	FLJ35848
284158	LOC284158
284176	FLJ40457
284273	MGC45594
284296	LOC284296
284307	LOC284307
284312	FLJ33779
284369	FLJ40235
284372	MGC45556
284406	MGC45380
284422	LOC284422
284443	FLJ36504
284695	FLJ20403
285175	FLJ33496
285264	FLJ37228
285343	DKFZp313N0621
285346	LOC285346
285362	SUMF1
285513	LOC285513
285598	FLJ39249
285671	LOC285671
285736	FLJ35700
285877	DKFZp564N2472
285908	LOC285908
286053	FLJ32440
286148	LOC286148
287015	TRIM42
337880	KRTAP11-1
338851	LOC338851
339088	LOC339088
339302	CPLX4
339324	LOC339324
339448	LOC339448
339760	LOC339760
339804	LOC339804
339899	LOC339899
340094	LOC340094
340171	LOC340171
340406	LOC340406
340562	LOC340562
340745	LOC340745
342357	LOC342357
342945	HKR2
342958	LOC342958
343035	C1orf36
345463	LOC345463
346319	LOC346319
346355	LOC346355
346887	LOC346887
347733	MGC8685
347918	FLJ33915
348158	LOC348158
348303	SELV
348404	LOC348404
349338	LOC349338
353117	FLJ39582
353355	ZNF233
353497	POL4P
360023	FRBZ1
374290	LOC374290
374293	LOC374293
374297	LOC374297
374378	LOC374378
374443	LOC374443
374471	LOC374471
374472	LOC374472
374495	LOC374495
374514	LOC374514
374617	LOC374617
374621	LOC374621
374655	LOC374655
374659	LOC374659
374693	LOC374693
374716	LOC374716
374803	LOC374803
374861	LOC374861
374873	LOC374873
374900	LOC374900
374906	LOC374906
374945	LOC374945
374946	LOC374946
374969	LOC374969
375002	LOC375002
375043	LOC375043
375061	LOC375061
375062	LOC375062
375088	LOC375088
375089	LOC375089
375133	LOC375133
375162	LOC375162
375163	LOC375163
375190	LOC375190
375211	LOC375211
375253	LOC375253
375264	LOC375264
375362	LOC375362
375386	LOC375386
375497	LOC375497
375504	LOC375504
375513	LOC375513
375866	LOC375866
375982	LOC375982
376036	LOC376036
376191	LOC376191
376285	LOC376285
376506	LOC376506
376513	LOC376513
376871	LOC376871
376939	LOC376939
377081	LOC377081
378032	LOC378032
378048	LOC378048
378067	LOC378067
378111	LOC378111
378112	LOC378112
378160	LOC378160
378197	LOC378197
378199	LOC378199
378350	LOC378350
386620	TAF1
