# Supplementary material for: The Retinome – Defining a reference transcriptome of the adult mammalian retina/retinal pigment epithelium
Source: BMC Genomics. 2004 Jul 29;5:50. doi: 10.1186/1471-2164-5-50 (PMC512282; doi:10.1186/1471-2164-5-50)
Supplement: Additional File 4 — List of genes identified exclusively in RPE studies [file 1471-2164-5-50-S4.xls]

## Sheet: suppl table 4
Supplemental table 4. List of genes identified exclusively in RPE studies
LocusLink	Gene Symbol
143	ADPRTL1
157	ADRBK2
165	AEBP1
202	AIM1
225	ABCD2
393	ARHGAP4
633	BGN
653	BMP5
673	BRAF
716	C1S
730	C7
771	CA12
860	RUNX2
866	SERPINA6
958	TNFRSF5
1131	CHRM3
1291	COL6A1
1310	COL19A1
1638	DCT
1646	AKR1C2
1807	DPYS
1823	DSC1
1827	DSCR1
1902	EDG2
2033	EP300
2068	ERCC2
2099	ESR1
2113	ETS1
2122	EVI1
2146	EZH2
2153	F5
2213	FCGR2B
2232	FDXR
2263	FGFR2
2264	FGFR4
2295	FOXF2
2327	FMO2
2635	GBP3
2643	GCH1
2936	GSR
3126	HLA-DRB4
3169	FOXA1
3324	HSPCAL3
3356	HTR2A
3535	IGL@
3588	IL10RB
3671	ISLR
3732	KAI1
3755	KCNG1
3821	KLRC1
3965	LGALS9
4058	LTK
4124	MAN2A1
4188	MDFI
4276	MICA
4534	MTM1
4685	NCAM2
4818	NKG7
4929	NR4A2
4958	OMD
5077	PAX3
5212	VIT
5305	PIP5K2A
5308	PITX2
5320	PLA2G2A
5409	PNMT
5424	POLD1
5440	POLR2K
5557	PRIM1
5770	PTPN1
5784	PTPN14
5932	RBBP8
6091	ROBO1
6236	RRAD
6387	CXCL12
6448	SGSH
6539	SLC6A12
6542	SLC7A2
6642	SNX1
6660	SOX5
6788	STK3
7083	TK1
7096	TLR1
7321	UBE2D1
7373	COL14A1
7443	VRK1
7552	ZNF6
7753	ZNF202
8287	USP9Y
8309	ACOX2
8339	HIST1H2BG
8440	NCK2
8516	ITGA8
8639	AOC3
8717	TRADD
8773	SNAP23
8790	FPGT
9075	CLDN2
9127	P2RXL1
9211	LGI1
9376	SLC22A8
9639	ARHGEF10
9675	KIAA0406
9697	TRAM2
9847	KIAA0528
9956	HS3ST2
10130	P5
10268	RAMP3
10516	FBLN5
10875	FGL2
10943	MSL3L1
10953	TOMM34
11010	GLIPR1
11107	PRDM5
11162	NUDT6
11179	ZNF277
11217	AKAP2
23143	CHDC1
23362	EFA6R
23518	R3HDM
23552	CCRK
25928	SOSTDC1
25959	KIAA1518
26040	SETBP1
26074	C20orf26
26153	KIF26A
26301	FS
27036	SIGLEC7
27145	FILIP1
27434	POLM
28960	DCPS
29122	TSP50
29958	DMGDH
29992	PILRA
51460	SFMBT
51752	ARTS-1
51776	ZAK
54439	KIAA1311
54622	FLJ20051
54726	HSHIN1
54996	FLJ20605
55026	FLJ20716
55129	FLJ10375
55789	XTP1
55812	SPATA7
55885	DAT1
56034	PDGFC
56129	PCDHB7
56475	REPRIMO
56935	FN5
56971	CEAL1
57211	GPR126
57471	KIAA1189
57558	USP35
57616	KIAA1474
57619	ShrmL
57705	KIAA1607
60494	FLJ23514
60529	ALX4
60561	FLJ11785
64167	LRAP
64318	AD24
64332	MAIL
64788	FLJ12681
79075	MGC5528
79158	MGC4170
79660	PPP1R3B
79710	FLJ11565
79819	FLJ23129
79877	FLJ22955
79987	POLYDOM
80149	FLJ23231
80243	FLJ12987
81578	COL21A1
81844	TRIM56
83468	LOC83468
83552	MFRP
83882	OCSP
84218	TBC1D3
84830	MGC12335
84842	MGC15668
91133	FLJ35936
91607	FLJ34922
92105	MGC16733
92292	MGC15937
92597	MOB4A
93663	ARHGAP18
94120	SYTL3
112495	C6orf51
114614	BIC
114780	PKD1L2
114786	KIAA1889
114799	KIAA1911
114821	ZNF452
116159	CYYR1
116369	SLC26A8
116372	MGC29643
116441	LOC116441
116843	dJ55C23.6
120376	LOC120376
121551	FLJ33957
128272	FLJ33962
130340	AP1S3
132228	FLJ38608
132949	NRPS998
139596	MGC23937
140689	CBLNL1
140876	C20orf175
143903	LOC143903
144233	LOC144233
147929	FLJ36991
148266	FLJ32053
149448	LOC149448
151011	SEPT10
151258	FLJ39822
151473	FLJ30794
152302	CICE
152992	FLJ35725
153768	MGC21644
161882	ZFPM1
162073	LOC162073
162993	LOC162993
166793	LOC166793
168507	PKD1L1
199675	LOC199675
200942	MGC35097
220992	LOC220992
221395	GPR116
221785	FLJ32468
246318	FLJ13773
254887	MGC42530
255631	COL24A1
255849	LOC255849
255877	BCL6B
256309	MGC33607
283378	LOC283378
283506	LOC283506
284348	FLJ30469
284498	DKFZp434E1410
284904	SEC14L4
285605	FLJ33977
285941	LOC285941
286042	LOC286042
339400	LOC339400
340061	LOC340061
343099	NY-SAR-41
