# Supplementary material for: The Retinome – Defining a reference transcriptome of the adult mammalian retina/retinal pigment epithelium
Source: BMC Genomics. 2004 Jul 29;5:50. doi: 10.1186/1471-2164-5-50 (PMC512282; doi:10.1186/1471-2164-5-50)
Supplement: Additional File 5 — Partial list of genes known to be expressed specifically in the retina and/or RPE [file 1471-2164-5-50-S5.xls]

## Sheet: suppl table 5
Supplemental table 5. Partial list of genes expressed specifically in the retina and/or RPE
LocusLink	Gene Symbol	Reference
24	ABCA4	Allikmets, R., Singh, N., Sun, H., Shroyer, N.F., Hutchinson, A., Chidambaram, A., Gerrard, B., Baird, L., Stauffer, D., Peiffer, A. et al. (1997) A photoreceptor cell-specific ATP-binding transporter gene (ABCR) is mutated in recessive Stargardt macular dystrophy. Nat Genet, 15, 236-46.
314	AOC2	Imamura, Y., Kubota, R., Wang, Y., Asakawa, S., Kudoh, J., Mashima, Y., Oguchi, Y. and Shimizu, N. (1997) Human retina-specific amine oxidase (RAO): cDNA cloning, tissue expression, and chromosomal mapping. Genomics, 40, 277-83.
407	ARR3	Sakuma, H., Murakami, A., Fujimaki, T. and Inana, G. (1998) Isolation and characterization of the human X-arrestin gene. Gene, 224, 87-95.
611	OPN1SW	Nathans, J., Thomas, D. and Hogness, D.S. (1986) Molecular genetics of human color vision: the genes encoding blue, green, and red pigments. Science, 232, 193-202.
1258	CNGB1	Sharon, D., Blackshaw, S., Cepko, C.L. and Dryja, T.P. (2002) Profile of the genes expressed in the human peripheral retina, macula, and retinal pigment epithelium determined through serial analysis of gene expression (SAGE). Proc Natl Acad Sci U S A, 99, 315-20.
1406	CRX	Freund, C.L., Gregory-Evans, C.Y., Furukawa, T., Papaioannou, M., Looser, J., Ploder, L., Bellingham, J., Ng, D., Herbrick, J.A., Duncan, A. et al. (1997) Cone-rod dystrophy due to mutations in a novel photoreceptor-specific homeobox gene (CRX) essential for maintenance of the photoreceptor. Cell, 91, 543-53.
2652	OPN1MW	Nathans, J., Thomas, D. and Hogness, D.S. (1986) Molecular genetics of human color vision: the genes encoding blue, green, and red pigments. Science, 232, 193-202.
2779	GNAT1	Medynski, D.C., Sullivan, K., Smith, D., Van Dop, C., Chang, F.H., Fung, B.K., Seeburg, P.H. and Bourne, H.R. (1985) Amino acid sequence of the alpha subunit of transducin deduced from the cDNA sequence. Proc Natl Acad Sci U S A, 82, 4311-5.
2792	GNGT1	Sharon, D., Blackshaw, S., Cepko, C.L. and Dryja, T.P. (2002) Profile of the genes expressed in the human peripheral retina, macula, and retinal pigment epithelium determined through serial analysis of gene expression (SAGE). Proc Natl Acad Sci U S A, 99, 315-20.
2978	GUCA1A	Surguchov, A., Bronson, J.D., Banerjee, P., Knowles, J.A., Ruiz, C., Subbaraya, I., Palczewski, K. and Baehr, W. (1997) The human GCAP1 and GCAP2 genes are arranged in a tail-to-tail array on the short arm of chromosome 6 (p21.1). Genomics, 39, 312-22.
2979	GUCA1B	Surguchov, A., Bronson, J.D., Banerjee, P., Knowles, J.A., Ruiz, C., Subbaraya, I., Palczewski, K. and Baehr, W. (1997) The human GCAP1 and GCAP2 genes are arranged in a tail-to-tail array on the short arm of chromosome 6 (p21.1). Genomics, 39, 312-22.
2986	GUCY2F	Lowe, D.G., Dizhoor, A.M., Liu, K., Gu, Q., Spencer, M., Laura, R., Lu, L. and Hurley, J.B. (1995) Cloning and expression of a second photoreceptor-specific membrane retina guanylyl cyclase (RetGC), RetGC-2. Proc Natl Acad Sci U S A, 92, 5535-9.
5132	PDC	Lee, R.H., Fowler, A., McGinnis, J.F., Lolley, R.N. and Craft, C.M. (1990) Amino acid and cDNA sequence of bovine phosducin, a soluble phosphoprotein from photoreceptor cells. J Biol Chem, 265, 15867-73.
5145	PDE6A	Sharon, D., Blackshaw, S., Cepko, C.L. and Dryja, T.P. (2002) Profile of the genes expressed in the human peripheral retina, macula, and retinal pigment epithelium determined through serial analysis of gene expression (SAGE). Proc Natl Acad Sci U S A, 99, 315-20.
5949	RBP3	Fong, S.L., Fong, W.B., Morris, T.A., Kedzie, K.M. and Bridges, C.D. (1990) Characterization and comparative structural features of the gene for human interstitial retinol-binding protein. J Biol Chem, 265, 3648-53.
5956	OPN1LW	Nathans, J., Thomas, D. and Hogness, D.S. (1986) Molecular genetics of human color vision: the genes encoding blue, green, and red pigments. Science, 232, 193-202.
5957	RCV1	Murakami, A., Yajima, T. and Inana, G. (1992) Isolation of human retinal genes: recoverin cDNA and gene. Biochem Biophys Res Commun, 187, 234-44.
5959	RDH5	Simon, A., Hellman, U., Wernstedt, C. and Eriksson, U. (1995) The retinal pigment epithelial-specific 11-cis retinol dehydrogenase belongs to the family of short chain alcohol dehydrogenases. J Biol Chem, 270, 1107-12.
5961	RDS	Travis, G.H., Sutcliffe, J.G. and Bok, D. (1991) The retinal degeneration slow (rds) gene product is a photoreceptor disc membrane-associated glycoprotein. Neuron, 6, 61-70.
6010	RHO	Nathans, J. and Hogness, D. (1984) Isolation and nucleotide sequence of the gene encoding human rhodopsin. Proc Natl Acad Sci U S A, 81, 4851-5.
6017	RLBP1	Maw, M.A., Kennedy, B., Knight, A., Bridges, R., Roth, K.E., Mani, E.J., Mukkadan, J.K., Nancarrow, D., Crabb, J.W. and Denton, M.J. (1997) Mutation of the gene encoding cellular retinaldehyde-binding protein in autosomal recessive retinitis pigmentosa. N
6094	ROM1	Bascom, R.A., Manara, S., Collins, L., Molday, R.S., Kalnins, V.I. and McInnes, R.R. (1992) Cloning of the cDNA for a novel photoreceptor membrane protein (rom-1) identifies a disk rim protein family implicated in human retinopathies. Neuron, 8, 1171-84.
6101	RP1	Pierce, E.A., Quinn, T., Meehan, T., McGee, T.L., Berson, E.L. and Dryja, T.P. (1999) Mutations in a gene encoding a new oxygen-regulated photoreceptor protein cause dominant retinitis pigmentosa. Nat Genet, 22, 248-54.
6121	RPE65	Nicoletti, A., Wong, D.J., Kawase, K., Gibson, L.H., Yang-Feng, T.L., Richards, J.E. and Thompson, D.A. (1995) Molecular characterization of the human gene encoding an abundant 61 kDa protein specific to the retinal pigment epithelium. Hum Mol Genet, 4, 641-9.
6247	RS1	Grayson, C., Reid, S.N., Ellis, J.A., Rutherford, A., Sowden, J.C., Yates, J.R., Farber, D.B. and Trump, D. (2000) Retinoschisin, the X-linked retinoschisis protein, is a secreted photoreceptor protein, and is expressed and released by Weri-Rb1 cells. Hum
6295	SAG	Yamaki, K., Tsuda, M., Kikuchi, T., Chen, K.H., Huang, K.P. and Shinohara, T. (1990) Structural organization of the human S-antigen gene. cDNA, amino acid, intron, exon, promoter, in vitro transcription, retina, and pineal gland. J Biol Chem, 265, 20757-6
6512	SLC1A7	Arriza, J.L., Eliasof, S., Kavanaugh, M.P. and Amara, S.G. (1997) Excitatory amino acid transporter 5, a retinal glutamate transporter coupled to a chloride conductance. Proc Natl Acad Sci U S A, 94, 4155-60.
7287	TULP1	North, M.A., Naggert, J.K., Yan, Y., Noben-Trauth, K. and Nishina, P.M. (1997) Molecular characterization of TUB, TULP1, and TULP2, members of the novel tubby gene family and their possible relation to ocular diseases. Proc Natl Acad Sci U S A, 94, 3128-3
7399	USH2A	Eudy, J.D., Weston, M.D., Yao, S., Hoover, D.M., Rehm, H.L., Ma-Edmonds, M., Yan, D., Ahmad, I., Cheng, J.J., Ayuso, C. et al. (1998) Mutation of a gene encoding a protein with extracellular matrix motifs in Usher syndrome type IIa. Science, 280, 1753-7.
10002	NR2E3	Kobayashi, M., Takezawa, S., Hara, K., Yu, R.T., Umesono, Y., Agata, K., Taniwaki, M., Yasuda, K. and Umesono, K. (1999) Identification of a photoreceptor cell-specific nuclear receptor. Proc Natl Acad Sci U S A, 96, 4814-9.
23746	AIPL1	van der Spuy, J., Chapple, J.P., Clark, B.J., Luthert, P.J., Sethi, C.S. and Cheetham, M.E. (2002) The Leber congenital amaurosis gene product AIPL1 is localized exclusively in rod photoreceptors of the adult human retina. Hum Mol Genet, 11, 823-31.
26103	LRRC21	Gomi, F., Imaizumi, K., Yoneda, T., Taniguchi, M., Mori, Y., Miyoshi, K., Hitomi, J., Fujikado, T., Tano, Y. and Tohyama, M. (2000) Molecular cloning of a novel membrane glycoprotein, pal, specifically expressed in photoreceptor cells of the retina and co
26254	OPTC	Takanosu, M., Boyd, T.C., Le Goff, M., Henry, S.P., Zhang, Y., Bishop, P.N. and Mayne, R. (2001) Structure, chromosomal location, and tissue-specific expression of the mouse opticin gene. Invest Ophthalmol Vis Sci, 42, 2202-10.
27098	CLUL1	Zhang, Q., Ray, K., Acland, G., Czarnecki, J. and Aguirre, G. (2000) Molecular cloning, characterization and expression of a novel retinal clusterin-like protein cDNA. Gene, 243, 151-60.
30062	RAX	Furukawa, T., Kozak, C.A. and Cepko, C.L. (1997) rax, a novel paired-type homeobox gene, shows expression in the anterior neural fold and developing retina. Proc Natl Acad Sci U S A, 94, 3088-93.
30813	VSX1	Semina, E.V., Mintz-Hittner, H.A. and Murray, J.C. (2000) Isolation and characterization of a novel human paired-like homeodomain-containing transcription factor gene, VSX1, expressed in ocular tissues. Genomics, 63, 289-93.
50939	IMPG2	Acharya, S., Foletta, V.C., Lee, J.W., Rayborn, M.E., Rodriguez, I.R., Young, W.S., 3rd and Hollyfield, J.G. (2000) SPACRCAN, a novel human interphotoreceptor matrix hyaluronan-binding proteoglycan synthesized by photoreceptors and pinealocytes. J Biol Ch
54714	CNGB3	Kohl, S., Baumann, B., Broghammer, M., Jagle, H., Sieving, P., Kellner, U., Spegal, R., Anastasi, M., Zrenner, E., Sharpe, L.T. et al. (2000) Mutations in the CNGB3 gene encoding the beta-subunit of the cone photoreceptor cGMP-gated channel are responsibl
58538	MPP4	Stohr, H. and Weber, B.H. (2001) Cloning and characterization of the human retina-specific gene MPP4, a novel member of the p55 subfamily of MAGUK proteins. Genomics, 74, 377-84.
64111	C7orf9	Schulz, H., Stoehr, H., White, K., van Driel, M., Hoyng, C., Cremers, F. and Weber, B. (2002) Genomic structure and assessment of the retinally expressed RFamide-related peptide gene in dominant cystoid macular dystrophy. Molecular Vision, 8, 67-71.
94000	PCDH21	Rattner, A., Smallwood, P.M., Williams, J., Cooke, C., Savchenko, A., Lyubarsky, A., Pugh, E.N. and Nathans, J. (2001) A photoreceptor-specific cadherin is essential for the structural integrity of the outer segment and for photoreceptor survival. Neuron,
94137	RP1L1	Bowne, S.J., Daiger, S.P., Malone, K.A., Heckenlively, J.R., Kennan, A., Humphries, P., Hughbanks-Wheaton, D., Birch, D.G., Liu, Q., Pierce, E.A. et al. (2003) Characterization of RP1L1, a highly polymorphic paralog of the retinitis pigmentosa 1 (RP1) gen
266747	RGR	Pandey, S., Blanks, J.C., Spee, C., Jiang, M. and Fong, H.K. (1994) Cytoplasmic retinal localization of an evolutionary homolog of the visual pigments. Exp Eye Res, 58, 605-13.
