# Supplementary material for: The Retinome – Defining a reference transcriptome of the adult mammalian retina/retinal pigment epithelium
Source: BMC Genomics. 2004 Jul 29;5:50. doi: 10.1186/1471-2164-5-50 (PMC512282; doi:10.1186/1471-2164-5-50)
Supplement: Additional File 6 — Partial list of genes known to be involved in the vitamin A cycle and phototranduction pathway [file 1471-2164-5-50-S6.xls]

## Sheet: suppl table 6
Supplemental table 6. Partial list of genes involved in the the vitamin A cycle and phototranduction pathway
LocusLink	Gene Symbol	Reference
24	ABCA4	Rivolta, C., Sharon, D., DeAngelis, M.M. and Dryja, T.P. (2002) Retinitis pigmentosa and allied diseases: numerous diseases, genes, and inheritance patterns. Hum Mol Genet, 11, 1219-27.
216	ALDH1A1	Maden, M. (2002) Retinoid signalling in the development of the central nervous system. Nat Rev Neurosci, 3, 843-53.
407	ARR3	Lev, S. (2001) Molecular aspects of retinal degenerative diseases. Cell Mol Neurobiol, 21, 575-89.
611	OPN1SW	Rivolta, C., Sharon, D., DeAngelis, M.M. and Dryja, T.P. (2002) Retinitis pigmentosa and allied diseases: numerous diseases, genes, and inheritance patterns. Hum Mol Genet, 11, 1219-27.
778	CACNA1F	Rivolta, C., Sharon, D., DeAngelis, M.M. and Dryja, T.P. (2002) Retinitis pigmentosa and allied diseases: numerous diseases, genes, and inheritance patterns. Hum Mol Genet, 11, 1219-27.
1258	CNGB1	Rivolta, C., Sharon, D., DeAngelis, M.M. and Dryja, T.P. (2002) Retinitis pigmentosa and allied diseases: numerous diseases, genes, and inheritance patterns. Hum Mol Genet, 11, 1219-27.
1259	CNGA1	Rivolta, C., Sharon, D., DeAngelis, M.M. and Dryja, T.P. (2002) Retinitis pigmentosa and allied diseases: numerous diseases, genes, and inheritance patterns. Hum Mol Genet, 11, 1219-27.
1261	CNGA3	Rivolta, C., Sharon, D., DeAngelis, M.M. and Dryja, T.P. (2002) Retinitis pigmentosa and allied diseases: numerous diseases, genes, and inheritance patterns. Hum Mol Genet, 11, 1219-27.
1381	CRABP1	Maden, M. (2002) Retinoid signalling in the development of the central nervous system. Nat Rev Neurosci, 3, 843-53.
1382	CRABP2	Maden, M. (2002) Retinoid signalling in the development of the central nervous system. Nat Rev Neurosci, 3, 843-53.
2652	OPN1MW	Rivolta, C., Sharon, D., DeAngelis, M.M. and Dryja, T.P. (2002) Retinitis pigmentosa and allied diseases: numerous diseases, genes, and inheritance patterns. Hum Mol Genet, 11, 1219-27.
2779	GNAT1	Rivolta, C., Sharon, D., DeAngelis, M.M. and Dryja, T.P. (2002) Retinitis pigmentosa and allied diseases: numerous diseases, genes, and inheritance patterns. Hum Mol Genet, 11, 1219-27.
2780	GNAT2	Lev, S. (2001) Molecular aspects of retinal degenerative diseases. Cell Mol Neurobiol, 21, 575-89.
2792	GNGT1	Lev, S. (2001) Molecular aspects of retinal degenerative diseases. Cell Mol Neurobiol, 21, 575-89.
2793	GNGT2	Lev, S. (2001) Molecular aspects of retinal degenerative diseases. Cell Mol Neurobiol, 21, 575-89.
2978	GUCA1A	Rivolta, C., Sharon, D., DeAngelis, M.M. and Dryja, T.P. (2002) Retinitis pigmentosa and allied diseases: numerous diseases, genes, and inheritance patterns. Hum Mol Genet, 11, 1219-27.
2979	GUCA1B	Lev, S. (2001) Molecular aspects of retinal degenerative diseases. Cell Mol Neurobiol, 21, 575-89.
2986	GUCY2F	Koch, K.W., Duda, T. and Sharma, R.K. (2002) Photoreceptor specific guanylate cyclases in vertebrate phototransduction. Mol Cell Biochem, 230, 97-106.
3000	GUCY2D	Rivolta, C., Sharon, D., DeAngelis, M.M. and Dryja, T.P. (2002) Retinitis pigmentosa and allied diseases: numerous diseases, genes, and inheritance patterns. Hum Mol Genet, 11, 1219-27.
5132	PDC	Abe, T., Nakabayashi, H., Tamada, H., Takagi, T., Sakuragi, S., Yamaki, K. and Shinohara, T. (1990) Analysis of the human, bovine and rat 33-kDa proteins and cDNA in retina and pineal gland. Gene, 91, 209-215.
5145	PDE6A	Rivolta, C., Sharon, D., DeAngelis, M.M. and Dryja, T.P. (2002) Retinitis pigmentosa and allied diseases: numerous diseases, genes, and inheritance patterns. Hum Mol Genet, 11, 1219-27.
5146	PDE6C	Muradov, K.G., Granovsky, A.E. and Artemyev, N.O. (2003) Mutation in rod PDE6 linked to congenital stationary night blindness impairs the enzyme inhibition by its gamma-subunit. Biochemistry, 42, 3305-10.
5147	PDE6D	Muradov, K.G., Granovsky, A.E. and Artemyev, N.O. (2003) Mutation in rod PDE6 linked to congenital stationary night blindness impairs the enzyme inhibition by its gamma-subunit. Biochemistry, 42, 3305-10.
5148	PDE6G	Muradov, K.G., Granovsky, A.E. and Artemyev, N.O. (2003) Mutation in rod PDE6 linked to congenital stationary night blindness impairs the enzyme inhibition by its gamma-subunit. Biochemistry, 42, 3305-10.
5149	PDE6H	Muradov, K.G., Granovsky, A.E. and Artemyev, N.O. (2003) Mutation in rod PDE6 linked to congenital stationary night blindness impairs the enzyme inhibition by its gamma-subunit. Biochemistry, 42, 3305-10.
5158	PDE6B	Rivolta, C., Sharon, D., DeAngelis, M.M. and Dryja, T.P. (2002) Retinitis pigmentosa and allied diseases: numerous diseases, genes, and inheritance patterns. Hum Mol Genet, 11, 1219-27.
5914	RARA	Maden, M. (2002) Retinoid signalling in the development of the central nervous system. Nat Rev Neurosci, 3, 843-53.
5915	RARB	Maden, M. (2002) Retinoid signalling in the development of the central nervous system. Nat Rev Neurosci, 3, 843-53.
5916	RARG	Maden, M. (2002) Retinoid signalling in the development of the central nervous system. Nat Rev Neurosci, 3, 843-53.
5947	RBP1	Gonzalez-Fernandez, F. (2002) Evolution of the visual cycle: the role of retinoid-binding proteins. J Endocrinol, 175, 75-88.
5949	RBP3	Gonzalez-Fernandez, F. (2002) Evolution of the visual cycle: the role of retinoid-binding proteins. J Endocrinol, 175, 75-88.
5950	RBP4	Rivolta, C., Sharon, D., DeAngelis, M.M. and Dryja, T.P. (2002) Retinitis pigmentosa and allied diseases: numerous diseases, genes, and inheritance patterns. Hum Mol Genet, 11, 1219-27.
5956	OPN1LW	Rivolta, C., Sharon, D., DeAngelis, M.M. and Dryja, T.P. (2002) Retinitis pigmentosa and allied diseases: numerous diseases, genes, and inheritance patterns. Hum Mol Genet, 11, 1219-27.
5957	RCV1	Burgoyne, R.D. and Weiss, J.L. (2001) The neuronal calcium sensor family of Ca2+-binding proteins. Biochem J, 353, 1-12.
5959	RDH5	Haeseleer, F., Jang, G.F., Imanishi, Y., Driessen, C.A., Matsumura, M., Nelson, P.S. and Palczewski, K. (2002) Dual-substrate specificity short chain retinol dehydrogenases from the vertebrate retina. J Biol Chem, 277, 45537-46.
5995	RGR	Rivolta, C., Sharon, D., DeAngelis, M.M. and Dryja, T.P. (2002) Retinitis pigmentosa and allied diseases: numerous diseases, genes, and inheritance patterns. Hum Mol Genet, 11, 1219-27.
6004	RGS16	Snow, B.E., Antonio, L., Suggs, S. and Siderovski, D.P. (1998) Cloning of a retinally abundant regulator of G-protein signaling (RGS-r/RGS16): genomic structure and chromosomal localization of the human gene. Gene, 206, 247-53.
6010	RHO	Rivolta, C., Sharon, D., DeAngelis, M.M. and Dryja, T.P. (2002) Retinitis pigmentosa and allied diseases: numerous diseases, genes, and inheritance patterns. Hum Mol Genet, 11, 1219-27.
6011	RHOK	Rivolta, C., Sharon, D., DeAngelis, M.M. and Dryja, T.P. (2002) Retinitis pigmentosa and allied diseases: numerous diseases, genes, and inheritance patterns. Hum Mol Genet, 11, 1219-27.
6017	RLBP1	Rivolta, C., Sharon, D., DeAngelis, M.M. and Dryja, T.P. (2002) Retinitis pigmentosa and allied diseases: numerous diseases, genes, and inheritance patterns. Hum Mol Genet, 11, 1219-27.
6121	RPE65	Rivolta, C., Sharon, D., DeAngelis, M.M. and Dryja, T.P. (2002) Retinitis pigmentosa and allied diseases: numerous diseases, genes, and inheritance patterns. Hum Mol Genet, 11, 1219-27.
6295	SAG	Rivolta, C., Sharon, D., DeAngelis, M.M. and Dryja, T.P. (2002) Retinitis pigmentosa and allied diseases: numerous diseases, genes, and inheritance patterns. Hum Mol Genet, 11, 1219-27.
8786	RGS11	Snow, B.E., Krumins, A.M., Brothers, G.M., Lee, S.F., Wall, M.A., Chung, S., Mangion, J., Arya, S., Gilman, A.G. and Siderovski, D.P. (1998) A G protein gamma subunit-like domain shared between RGS11 and other RGS proteins specifies binding to Gbeta5 subu
8787	RGS9	McBee, J.K., Palczewski, K., Baehr, W. and Pepperberg, D.R. (2001) Confronting complexity: the interlink of phototransduction and retinoid metabolism in the vertebrate retina. Prog Retin Eye Res, 20, 469-529.
8854	ALDH1A2	Maden, M. (2002) Retinoid signalling in the development of the central nervous system. Nat Rev Neurosci, 3, 843-53.
9187	SLC24A1	McBee, J.K., Palczewski, K., Baehr, W. and Pepperberg, D.R. (2001) Confronting complexity: the interlink of phototransduction and retinoid metabolism in the vertebrate retina. Prog Retin Eye Res, 20, 469-529.
9227	LRAT	Rivolta, C., Sharon, D., DeAngelis, M.M. and Dryja, T.P. (2002) Retinitis pigmentosa and allied diseases: numerous diseases, genes, and inheritance patterns. Hum Mol Genet, 11, 1219-27.
9626	GUCA1C	Burgoyne, R.D. and Weiss, J.L. (2001) The neuronal calcium sensor family of Ca2+-binding proteins. Biochem J, 353, 1-12 and Expressed Sequence Tag Evidence
50700	RDH8	Haeseleer, F., Jang, G.F., Imanishi, Y., Driessen, C.A., Matsumura, M., Nelson, P.S. and Palczewski, K. (2002) Dual-substrate specificity short chain retinol dehydrogenases from the vertebrate retina. J Biol Chem, 277, 45537-46.
53630	BCDO1	Yang, D., Pan, A., Swaminathan, A., Kumar, G. and Hughes, B.A. (2003) Expression and localization of the inwardly rectifying potassium channel Kir7.1 in native bovine retinal pigment epithelium. Invest Ophthalmol Vis Sci, 44, 3178-85.
54714	CNGB3	Rivolta, C., Sharon, D., DeAngelis, M.M. and Dryja, T.P. (2002) Retinitis pigmentosa and allied diseases: numerous diseases, genes, and inheritance patterns. Hum Mol Genet, 11, 1219-27.
79751	SLC25A22	McBee, J.K., Palczewski, K., Baehr, W. and Pepperberg, D.R. (2001) Confronting complexity: the interlink of phototransduction and retinoid metabolism in the vertebrate retina. Prog Retin Eye Res, 20, 469-529.
83733	SLC25A18	McBee, J.K., Palczewski, K., Baehr, W. and Pepperberg, D.R. (2001) Confronting complexity: the interlink of phototransduction and retinoid metabolism in the vertebrate retina. Prog Retin Eye Res, 20, 469-529.
83988	NCALD	Burgoyne, R.D. and Weiss, J.L. (2001) The neuronal calcium sensor family of Ca2+-binding proteins. Biochem J, 353, 1-12.
131890	GPRK7	Weiss, E.R., Ducceschi, M.H., Horner, T.J., Li, A., Craft, C.M. and Osawa, S. (2001) Species-specific differences in expression of G-protein-coupled receptor kinase (GRK) 7 and GRK1 in mammalian cone photoreceptor cells: implications for cone cell phototr
145226	RDH12	Haeseleer, F., Jang, G.F., Imanishi, Y., Driessen, C.A., Matsumura, M., Nelson, P.S. and Palczewski, K. (2002) Dual-substrate specificity short chain retinol dehydrogenases from the vertebrate retina. J Biol Chem, 277, 45537-46.
157506	RDH10	Wu, B.X., Chen, Y., Fan, J., Rohrer, B., Crouch, R.K. and Ma, J.X. (2002) Cloning and characterization of a novel all-trans retinol short-chain dehydrogenase/reductase from the RPE. Invest Ophthalmol Vis Sci, 43, 3365-72.
