# Supplementary material for: The Retinome – Defining a reference transcriptome of the adult mammalian retina/retinal pigment epithelium
Source: BMC Genomics. 2004 Jul 29;5:50. doi: 10.1186/1471-2164-5-50 (PMC512282; doi:10.1186/1471-2164-5-50)
Supplement: Additional File 7 — Partial list of genes known to encode retina / RPE proteins [file 1471-2164-5-50-S7.xls]

## Sheet: suppl table 7
Supplemental table 7. Partial list of genes encoding retina / RPE proteins
LocusLink	Gene Symbol	Reference
43	ACHE	Yip, V., Carter, J.G., Pusateri, M.E., McDougal, D.B., Jr. and Lowry, O.H. (1991) Distribution in brain and retina of four enzymes of acetyl CoA synthesis in relation to choline acetyl transferase and acetylcholine esterase. Neurochem Res, 16, 629-35.
107	ADCY1	Abdel-Majid, R.M., Tremblay, F. and Baldridge, W.H. (2002) Localization of adenylyl cyclase proteins in the rodent retina. Brain Res Mol Brain Res, 101, 62-70.
108	ADCY2	Abdel-Majid, R.M., Tremblay, F. and Baldridge, W.H. (2002) Localization of adenylyl cyclase proteins in the rodent retina. Brain Res Mol Brain Res, 101, 62-70.
109	ADCY3	Abdel-Majid, R.M., Tremblay, F. and Baldridge, W.H. (2002) Localization of adenylyl cyclase proteins in the rodent retina. Brain Res Mol Brain Res, 101, 62-70.
115	ADCY9	Abdel-Majid, R.M., Tremblay, F. and Baldridge, W.H. (2002) Localization of adenylyl cyclase proteins in the rodent retina. Brain Res Mol Brain Res, 101, 62-70.
384	ARG2	Koshiyama, Y., Gotoh, T., Miyanaka, K., Kobayashi, T., Negi, A. and Mori, M. (2000) Expression and localization of enzymes of arginine metabolism in the rat eye. Curr Eye Res, 20, 313-21.
403	ARL3	Grayson, C., Bartolini, F., Chapple, J.P., Willison, K.R., Bhamidipati, A., Lewis, S.A., Luthert, P.J., Hardcastle, A.J., Cowan, N.J. and Cheetham, M.E. (2002) Localization in the human retina of the X-linked retinitis pigmentosa protein RP2, its homologu
438	ASMT	Milam, A.H., Dacey, D.M. and Dizhoor, A.M. (1993) Recoverin immunoreactivity in mammalian cone bipolar cells. Vis Neurosci, 10, 1-12.
468	ATF4	Nehring, R.B., Horikawa, H.P., El Far, O., Kneussel, M., Brandstatter, J.H., Stamm, S., Wischmeyer, E., Betz, H. and Karschin, A. (2000) The metabotropic GABAB receptor directly interacts with the activating transcription factor 4. J Biol Chem, 275, 35185
476	ATP1A1	Wetzel, R.K., Arystarkhova, E. and Sweadner, K.J. (1999) Cellular and subcellular specification of Na,K-ATPase alpha and beta isoforms in the postnatal development of mouse retina. J Neurosci, 19, 9878-89.
477	ATP1A2	Wetzel, R.K., Arystarkhova, E. and Sweadner, K.J. (1999) Cellular and subcellular specification of Na,K-ATPase alpha and beta isoforms in the postnatal development of mouse retina. J Neurosci, 19, 9878-89.
478	ATP1A3	Wetzel, R.K., Arystarkhova, E. and Sweadner, K.J. (1999) Cellular and subcellular specification of Na,K-ATPase alpha and beta isoforms in the postnatal development of mouse retina. J Neurosci, 19, 9878-89.
481	ATP1B1	Wetzel, R.K., Arystarkhova, E. and Sweadner, K.J. (1999) Cellular and subcellular specification of Na,K-ATPase alpha and beta isoforms in the postnatal development of mouse retina. J Neurosci, 19, 9878-89.
482	ATP1B2	Wetzel, R.K., Arystarkhova, E. and Sweadner, K.J. (1999) Cellular and subcellular specification of Na,K-ATPase alpha and beta isoforms in the postnatal development of mouse retina. J Neurosci, 19, 9878-89.
483	ATP1B3	Wetzel, R.K., Arystarkhova, E. and Sweadner, K.J. (1999) Cellular and subcellular specification of Na,K-ATPase alpha and beta isoforms in the postnatal development of mouse retina. J Neurosci, 19, 9878-89.
490	ATP2B1	Haverkamp, S., Ghosh, K.K., Hirano, A.A. and Wassle, H. (2003) Immunocytochemical description of five bipolar cell types of the mouse retina. J Comp Neurol, 455, 463-76.
491	ATP2B2	Krizaj, D., Demarco, S.J., Johnson, J., Strehler, E.E. and Copenhagen, D.R. (2002) Cell-specific expression of plasma membrane calcium ATPase isoforms in retinal neurons. J Comp Neurol, 451, 1-21.
492	ATP2B3	Krizaj, D., Demarco, S.J., Johnson, J., Strehler, E.E. and Copenhagen, D.R. (2002) Cell-specific expression of plasma membrane calcium ATPase isoforms in retinal neurons. J Comp Neurol, 451, 1-21.
493	ATP2B4	Krizaj, D., Demarco, S.J., Johnson, J., Strehler, E.E. and Copenhagen, D.R. (2002) Cell-specific expression of plasma membrane calcium ATPase isoforms in retinal neurons. J Comp Neurol, 451, 1-21.
610	HCN2	Muller, F., Scholten, A., Ivanova, E., Haverkamp, S., Kremmer, E. and Kaupp, U.B. (2003) HCN channels are expressed differentially in retinal bipolar cells and concentrated at synaptic terminals. Eur J Neurosci, 17, 2084-96.
627	BDNF	Garcia, M., Forster, V., Hicks, D. and Vecino, E. (2003) In vivo expression of neurotrophins and neurotrophin receptors is conserved in adult porcine retina in vitro. Invest Ophthalmol Vis Sci, 44, 4532-41.
682	BSG	Ochrietor, J.D., Moroz, T.P., van Ekeris, L., Clamp, M.F., Jefferson, S.C., deCarvalho, A.C., Fadool, J.M., Wistow, G., Muramatsu, T. and Linser, P.J. (2003) Retina-specific expression of 5A11/Basigin-2, a member of the immunoglobulin gene superfamily. In
793	CALB1	Haley, T.L., Pochet, R., Baizer, L., Burton, M.D., Crabb, J.W., Parmentier, M. and Polans, A.S. (1995) Calbindin D-28K immunoreactivity of human cone cells varies with retinal position. Vis Neurosci, 12, 301-7.
794	CALB2	Scher, J., Wankiewicz, E., Brown, G.M. and Fujieda, H. (2003) AII amacrine cells express the MT1 melatonin receptor in human and macaque retina. Exp Eye Res, 77, 375-82.
885	CCK	Firth, S.I., Varela, C., De la Villa, P. and Marshak, D.W. (2002) Cholecystokinin-like immunoreactive amacrine cells in the rat retina. Vis Neurosci, 19, 531-40.
929	CD14	Elner, V.M., Elner, S.G., Bian, Z.M., Kindezelskii, A.L., Yoshida, A. and Petty, H.R. (2003) RPE CD14 immunohistochemical, genetic, and functional expression. Exp Eye Res, 76, 321-31.
968	CD68	Elner, S.G., Elner, V.M., Nielsen, J.C., Torczynski, E., Yu, R. and Franklin, W.A. (1992) CD68 antigen expression by human retinal pigment epithelial cells. Exp Eye Res, 55, 21-8.
1068	CETN1	Pulvermuller, A., Giessl, A., Heck, M., Wottrich, R., Schmitt, A., Ernst, O.P., Choe, H.W., Hofmann, K.P. and Wolfrum, U. (2002) Calcium-dependent assembly of centrin-G-protein complex in photoreceptor cells. Mol Cell Biol, 22, 2194-203.
1069	CETN2	Wolfrum, U. and Salisbury, J.L. (1998) Expression of centrin isoforms in the mammalian retina. Exp Cell Res, 242, 10-7.
1103	CHAT	Haverkamp, S. and Wassle, H. (2000) Immunocytochemical analysis of the mouse retina. J Comp Neurol, 424, 1-23.
1181	CLCN2	Enz, R., Ross, B.J. and Cutting, G.R. (1999) Expression of the voltage-gated chloride channel ClC-2 in rod bipolar cells of the rat retina. J Neurosci, 19, 9841-7.
1191	CLU	Wong, P., Pfeffer, B.A., Bernstein, S.L., Chambers, M.L., Chader, G.J., Zakeri, Z.F., Wu, Y.Q., Wilson, M.R. and Becerra, S.P. (2000) Clusterin protein diversity in the primate eye. Mol Vis, 6, 184-91.
1271	CNTFR	Valter, K., Bisti, S. and Stone, J. (2003) Location of CNTFRalpha on outer segments: evidence of the site of action of CNTF in rat retina. Brain Res, 985, 169-75.
1408	CRY2	Thompson, C.L., Rickman, C.B., Shaw, S.J., Ebright, J.N., Kelly, U., Sancar, A. and Rickman, D.W. (2003) Expression of the blue-light receptor cryptochrome in the human retina. Invest Ophthalmol Vis Sci, 44, 4515-21.
1409	CRYAA	Xi, J., Farjo, R., Yoshida, S., Kern, T.S., Swaroop, A. and Andley, U.P. (2003) A comprehensive analysis of the expression of crystallins in mouse retina. Mol Vis, 9, 410-9.
1471	CST3	Wasselius, J., Hakansson, K., Johansson, K., Abrahamson, M. and Ehinger, B. (2001) Identification and localization of retinal cystatin C. Invest Ophthalmol Vis Sci, 42, 1901-6.
1500	CTNND1	Montonen, O., Aho, M., Uitto, J. and Aho, S. (2001) Tissue distribution and cell type-specific expression of p120ctn isoforms. J Histochem Cytochem, 49, 1487-96.
1600	DAB1	Contini, M. and Raviola, E. (2003) GABAergic synapses made by a retinal dopaminergic neuron. Proc Natl Acad Sci U S A, 100, 1358-63.
1622	DBI	Yanase, H., Shimizu, H., Yamada, K. and Iwanaga, T. (2002) Cellular localization of the diazepam binding inhibitor in glial cells with special reference to its coexistence with brain-type fatty acid binding protein. Arch Histol Cytol, 65, 27-36.
1630	DCC	Ellezam, B., Selles-Navarro, I., Manitt, C., Kennedy, T.E. and McKerracher, L. (2001) Expression of netrin-1 and its receptors DCC and UNC-5H2 after axotomy and during regeneration of adult rat retinal ganglion cells. Exp Neurol, 168, 105-15.
1739	DLG1	Koulen, P. (1999) Localization of synapse-associated proteins during postnatal development of the rat retina. Eur J Neurosci, 11, 2007-18.
1740	DLG2	Koulen, P., Fletcher, E.L., Craven, S.E., Bredt, D.S. and Wassle, H. (1998) Immunocytochemical localization of the postsynaptic density protein PSD-95 in the mammalian retina. J Neurosci, 18, 10136-49.
1741	DLG3	Koulen, P., Fletcher, E.L., Craven, S.E., Bredt, D.S. and Wassle, H. (1998) Immunocytochemical localization of the postsynaptic density protein PSD-95 in the mammalian retina. J Neurosci, 18, 10136-49.
1742	DLG4	Haverkamp, S., Ghosh, K.K., Hirano, A.A. and Wassle, H. (2003) Immunocytochemical description of five bipolar cell types of the mouse retina. J Comp Neurol, 455, 463-76.
1746	DLX2	de Melo, J., Qiu, X., Du, G., Cristante, L. and Eisenstat, D.D. (2003) Dlx1, Dlx2, Pax6, Brn3b, and Chx10 homeobox gene expression defines the retinal ganglion and inner nuclear layers of the developing and adult mouse retina. J Comp Neurol, 461, 187-204.
1812	DRD1	Koulen, P., Janowitz, T., Johenning, F.W. and Ehrlich, B.E. (2001) Characterization of the calcium-release channel/ryanodine receptor from zebrafish skeletal muscle. J Membr Biol, 183, 155-63.
1837	DTNA	Ueda, H., Baba, T., Kashiwagi, K., Iijima, H. and Ohno, S. (2000) Dystrobrevin localization in photoreceptor axon terminals and at blood-ocular barrier sites. Invest Ophthalmol Vis Sci, 41, 3908-14.
1838	DTNB	Ueda, H., Baba, T., Kashiwagi, K., Iijima, H. and Ohno, S. (2000) Dystrobrevin localization in photoreceptor axon terminals and at blood-ocular barrier sites. Invest Ophthalmol Vis Sci, 41, 3908-14.
1889	ECE1	Wollensak, G., Loffler, B., Beyermann, B. and Ihling, C. (2002) An immunohistochemical study of endothelin-1 converting enzyme in the human eye. Curr Eye Res, 24, 6-11.
1906	EDN1	Ripodas, A., de Juan, J.A., Roldan-Pallares, M., Bernal, R., Moya, J., Chao, M., Lopez, A., Fernandez-Cruz, A. and Fernandez-Durango, R. (2001) Localisation of endothelin-1 mRNA expression and immunoreactivity in the retina and optic nerve from human and
2026	ENO2	Famiglietti, E.V., Stopa, E.G., McGookin, E.D., Song, P., LeBlanc, V. and Streeten, B.W. (2003) Immunocytochemical localization of vascular endothelial growth factor in neurons and glial cells of human retina. Brain Res, 969, 195-204.
2042	EPHA3	Stubbs, J., Palmer, A., Vidovic, M. and Marotte, L.R. (2000) Graded expression of EphA3 in the retina and ephrin-A2 in the superior colliculus during initial development of coarse topography in the wallaby retinocollicular projection. Eur J Neurosci, 12,
2045	EPHA7	Stubbs, J., Palmer, A., Vidovic, M. and Marotte, L.R. (2000) Graded expression of EphA3 in the retina and ephrin-A2 in the superior colliculus during initial development of coarse topography in the wallaby retinocollicular projection. Eur J Neurosci, 12,
2099	ESR1	Munaut, C., Lambert, V., Noel, A., Frankenne, F., Deprez, M., Foidart, J.M. and Rakic, J.M. (2001) Presence of oestrogen receptor type beta in human retina. Br J Ophthalmol, 85, 877-82.
2100	ESR2	Munaut, C., Lambert, V., Noel, A., Frankenne, F., Deprez, M., Foidart, J.M. and Rakic, J.M. (2001) Presence of oestrogen receptor type beta in human retina. Br J Ophthalmol, 85, 877-82.
2250	FGF5	Kitaoka, T., Morse, L.S., Schneeberger, S., Ishigooka, H. and Hjelmeland, L.M. (1997) Expression of FGF5 in choroidal neovascular membranes associated with ARMD. Curr Eye Res, 16, 396-9.
2254	FGF9	Alizadeh, M., Miyamura, N., Handa, J.T. and Hjelmeland, L.M. (2003) Human RPE cells express the FGFR2IIIc and FGFR3IIIc splice variants and FGF9 as a potential high affinity ligand. Exp Eye Res, 76, 249-56.
2260	FGFR1	Valter, K., van Driel, D., Bisti, S. and Stone, J. (2002) FGFR1 expression and FGFR1-FGF-2 colocalisation in rat retina: sites of FGF-2 action on rat photoreceptors. Growth Factors, 20, 177-88.
2526	FUT4	Lee, E.J., Shon, W.H., Kim, I.B., Kwon, S.O., Oh, S.J. and Chun, M.H. (2002) Localization of CD15 immunoreactivity in the rat retina. Cell Tissue Res, 310, 131-6.
2550	GABBR1	Grunert, U. (2000) Distribution of GABA and glycine receptors on bipolar and ganglion cells in the mammalian retina. Microsc Res Tech, 50, 130-40.
2554	GABRA1	Contini, M. and Raviola, E. (2003) GABAergic synapses made by a retinal dopaminergic neuron. Proc Natl Acad Sci U S A, 100, 1358-63.
2555	GABRA2	Haverkamp, S. and Wassle, H. (2000) Immunocytochemical analysis of the mouse retina. J Comp Neurol, 424, 1-23.
2556	GABRA3	Contini, M. and Raviola, E. (2003) GABAergic synapses made by a retinal dopaminergic neuron. Proc Natl Acad Sci U S A, 100, 1358-63.
2557	GABRA4	Grunert, U. (2000) Distribution of GABA and glycine receptors on bipolar and ganglion cells in the mammalian retina. Microsc Res Tech, 50, 130-40.
2559	GABRA6	Grunert, U. (2000) Distribution of GABA and glycine receptors on bipolar and ganglion cells in the mammalian retina. Microsc Res Tech, 50, 130-40.
2560	GABRB1	Grunert, U. (2000) Distribution of GABA and glycine receptors on bipolar and ganglion cells in the mammalian retina. Microsc Res Tech, 50, 130-40.
2561	GABRB2	Grunert, U. (2000) Distribution of GABA and glycine receptors on bipolar and ganglion cells in the mammalian retina. Microsc Res Tech, 50, 130-40.
2562	GABRB3	Grunert, U. (2000) Distribution of GABA and glycine receptors on bipolar and ganglion cells in the mammalian retina. Microsc Res Tech, 50, 130-40.
2566	GABRG2	Haverkamp, S. and Wassle, H. (2000) Immunocytochemical analysis of the mouse retina. J Comp Neurol, 424, 1-23.
2569	GABRR1	Enz, R. (2001) GABA(C) receptors: a molecular view. Biol Chem, 382, 1111-22.
2570	GABRR2	Enz, R. (2001) GABA(C) receptors: a molecular view. Biol Chem, 382, 1111-22.
2571	GAD1	de Melo, J., Qiu, X., Du, G., Cristante, L. and Eisenstat, D.D. (2003) Dlx1, Dlx2, Pax6, Brn3b, and Chx10 homeobox gene expression defines the retinal ganglion and inner nuclear layers of the developing and adult mouse retina. J Comp Neurol, 461, 187-204.
2572	GAD2	Ishii, M., Fujita, A., Iwai, K., Kusaka, S., Higashi, K., Inanobe, A., Hibino, H. and Kurachi, Y. (2003) Differential expression and distribution of Kir5.1 and Kir4.1 inwardly rectifying K+ channels in retina. Am J Physiol Cell Physiol, 285, C260-7.
2664	GDI1	von Kriegstein, K., Schmitz, F., Link, E. and Sudhof, T.C. (1999) Distribution of synaptic vesicle proteins in the mammalian retina identifies obligatory and facultative components of ribbon synapses. Eur J Neurosci, 11, 1335-48.
2670	GFAP	Zahs, K.R., Kofuji, P., Meier, C. and Dermietzel, R. (2003) Connexin immunoreactivity in glial cells of the rat retina. J Comp Neurol, 455, 531-46.
2697	GJA1	Zahs, K.R., Kofuji, P., Meier, C. and Dermietzel, R. (2003) Connexin immunoreactivity in glial cells of the rat retina. J Comp Neurol, 455, 531-46.
2702	GJA5	Matesic, D., Tillen, T. and Sitaramayya, A. (2003) Connexin 40 expression in bovine and rat retinas. Cell Biol Int, 27, 89-99.
2706	GJB2	Janssen-Bienhold, U., Schultz, K., Gellhaus, A., Schmidt, P., Ammermuller, J. and Weiler, R. (2001) Identification and localization of connexin26 within the photoreceptor-horizontal cell synaptic complex. Vis Neurosci, 18, 169-78.
2741	GLRA1	Haverkamp, S. and Wassle, H. (2000) Immunocytochemical analysis of the mouse retina. J Comp Neurol, 424, 1-23.
2742	GLRA2	Greferath, U., Brandstatter, J.H., Wassle, H., Kirsch, J., Kuhse, J. and Grunert, U. (1994) Differential expression of glycine receptor subunits in the retina of the rat: a study using immunohistochemistry and in situ hybridization. Vis Neurosci, 11, 721-
2743	GLRB	Greferath, U., Brandstatter, J.H., Wassle, H., Kirsch, J., Kuhse, J. and Grunert, U. (1994) Differential expression of glycine receptor subunits in the retina of the rat: a study using immunohistochemistry and in situ hybridization. Vis Neurosci, 11, 721-
2752	GLUL	Haverkamp, S. and Wassle, H. (2000) Immunocytochemical analysis of the mouse retina. J Comp Neurol, 424, 1-23.
2805	GOT1	Kalloniatis, M. and Tomisich, G. (1999) Amino acid neurochemistry of the vertebrate retina. Prog Retin Eye Res, 18, 811-66.
2806	GOT2	Kalloniatis, M. and Tomisich, G. (1999) Amino acid neurochemistry of the vertebrate retina. Prog Retin Eye Res, 18, 811-66.
2875	GPT	Kalloniatis, M. and Tomisich, G. (1999) Amino acid neurochemistry of the vertebrate retina. Prog Retin Eye Res, 18, 811-66.
2890	GRIA1	Brandstatter, J.H. and Hack, I. (2001) Localization of glutamate receptors at a complex synapse. The mammalian photoreceptor synapse. Cell Tissue Res, 303, 1-14.
2891	GRIA2	Kamphuis, W., Dijk, F. and O'Brien, B.J. (2003) Gene expression of AMPA-type glutamate receptor subunits in rod-type ON bipolar cells of rat retina. Eur J Neurosci, 18, 1085-92.
2892	GRIA3	Lin, B., Martin, P.R. and Grunert, U. (2002) Expression and distribution of ionotropic glutamate receptor subunits on parasol ganglion cells in the primate retina. Vis Neurosci, 19, 453-65.
2893	GRIA4	Brandstatter, J.H. and Hack, I. (2001) Localization of glutamate receptors at a complex synapse. The mammalian photoreceptor synapse. Cell Tissue Res, 303, 1-14.
2897	GRIK1	Qin, P. and Pourcho, R.G. (2001) Immunocytochemical localization of kainate-selective glutamate receptor subunits GluR5, GluR6, and GluR7 in the cat retina. Brain Res, 890, 211-21.
2898	GRIK2	Harvey, D.M. and Calkins, D.J. (2002) Localization of kainate receptors to the presynaptic active zone of the rod photoreceptor in primate retina. Vis Neurosci, 19, 681-92.
2899	GRIK3	Qin, P. and Pourcho, R.G. (2001) Immunocytochemical localization of kainate-selective glutamate receptor subunits GluR5, GluR6, and GluR7 in the cat retina. Brain Res, 890, 211-21.
2901	GRIK5	Brandstatter, J.H. and Hack, I. (2001) Localization of glutamate receptors at a complex synapse. The mammalian photoreceptor synapse. Cell Tissue Res, 303, 1-14.
2902	GRIN1	Pourcho, R.G., Qin, P. and Goebel, D.J. (2001) Cellular and subcellular distribution of NMDA receptor subunit NR2B in the retina. J Comp Neurol, 433, 75-85.
2903	GRIN2A	Grunder, T., Kohler, K., Kaletta, A. and Guenther, E. (2000) The distribution and developmental regulation of NMDA receptor subunit proteins in the outer and inner retina of the rat. J Neurobiol, 44, 333-42.
2904	GRIN2B	Pourcho, R.G., Qin, P. and Goebel, D.J. (2001) Cellular and subcellular distribution of NMDA receptor subunit NR2B in the retina. J Comp Neurol, 433, 75-85.
2905	GRIN2C	Grunder, T., Kohler, K., Kaletta, A. and Guenther, E. (2000) The distribution and developmental regulation of NMDA receptor subunit proteins in the outer and inner retina of the rat. J Neurobiol, 44, 333-42.
2906	GRIN2D	Grunder, T., Kohler, K., Kaletta, A. and Guenther, E. (2000) The distribution and developmental regulation of NMDA receptor subunit proteins in the outer and inner retina of the rat. J Neurobiol, 44, 333-42.
2911	GRM1	Brandstatter, J.H. and Hack, I. (2001) Localization of glutamate receptors at a complex synapse. The mammalian photoreceptor synapse. Cell Tissue Res, 303, 1-14.
2912	GRM2	Higgs, M.H., Romano, C. and Lukasiewicz, P.D. (2002) Presynaptic effects of group III metabotropic glutamate receptors on excitatory synaptic transmission in the retina. Neuroscience, 115, 163-72.
2914	GRM4	Higgs, M.H., Romano, C. and Lukasiewicz, P.D. (2002) Presynaptic effects of group III metabotropic glutamate receptors on excitatory synaptic transmission in the retina. Neuroscience, 115, 163-72.
2915	GRM5	Brandstatter, J.H., Lohrke, S., Morgans, C.W. and Wassle, H. (1996) Distributions of two homologous synaptic vesicle proteins, synaptoporin and synaptophysin, in the mammalian retina. J Comp Neurol, 370, 1-10.
2916	GRM6	Kamphuis, W., Dijk, F. and O'Brien, B.J. (2003) Gene expression of AMPA-type glutamate receptor subunits in rod-type ON bipolar cells of rat retina. Eur J Neurosci, 18, 1085-92.
2917	GRM7	Harvey, D.M. and Calkins, D.J. (2002) Localization of kainate receptors to the presynaptic active zone of the rod photoreceptor in primate retina. Vis Neurosci, 19, 681-92.
2918	GRM8	Koulen, P. and Brandstatter, J.H. (2002) Pre- and Postsynaptic Sites of Action of mGluR8a in the mammalian retina. Invest Ophthalmol Vis Sci, 43, 1933-40.
3208	HPCA	Bastianelli, E., Takamatsu, K., Okazaki, K., Hidaka, H. and Pochet, R. (1995) Hippocalcin in rat retina. Comparison with calbindin-D28k, calretinin and neurocalcin. Exp Eye Res, 60, 257-66.
3320	HSPCA	Dean, D.O. and Tytell, M. (2001) Hsp25 and -90 immunoreactivity in the normal rat eye. Invest Ophthalmol Vis Sci, 42, 3031-40.
3480	IGF1R	Lambooij, A.C., van Wely, K.H., Lindenbergh-Kortleve, D.J., Kuijpers, R.W., Kliffen, M. and Mooy, C.M. (2003) Insulin-like growth factor-I and its receptor in neovascular age-related macular degeneration. Invest Ophthalmol Vis Sci, 44, 2192-8.
3617	IMPG1	Uehara, F., Ohba, N. and Ozawa, M. (2001) Isolation and characterization of galectins in the mammalian retina. Invest Ophthalmol Vis Sci, 42, 2164-72.
3688	ITGB1	McLaughlin, B.J., Fan, W., Zheng, J.J., Cai, H., Del Priore, L.V., Bora, N.S. and Kaplan, H.J. (2003) Novel role for a complement regulatory protein (CD46) in retinal pigment epithelial adhesion. Invest Ophthalmol Vis Sci, 44, 3669-74.
3759	KCNJ2	Eschke, D., Richter, M., Brylla, E., Lewerenz, A., Spanel-Borowski, K. and Nieber, K. (2002) Identification of inwardly rectifying potassium channels in bovine retinal and choroidal endothelial cells. Ophthalmic Res, 34, 343-8.
3766	KCNJ10	Ishii, M., Fujita, A., Iwai, K., Kusaka, S., Higashi, K., Inanobe, A., Hibino, H. and Kurachi, Y. (2003) Differential expression and distribution of Kir5.1 and Kir4.1 inwardly rectifying K+ channels in retina. Am J Physiol Cell Physiol, 285, C260-7.
3769	KCNJ13	Yang, D., Pan, A., Swaminathan, A., Kumar, G. and Hughes, B.A. (2003) Expression and localization of the inwardly rectifying potassium channel Kir7.1 in native bovine retinal pigment epithelium. Invest Ophthalmol Vis Sci, 44, 3178-85.
3773	KCNJ16	Ishii, M., Fujita, A., Iwai, K., Kusaka, S., Higashi, K., Inanobe, A., Hibino, H. and Kurachi, Y. (2003) Differential expression and distribution of Kir5.1 and Kir4.1 inwardly rectifying K+ channels in retina. Am J Physiol Cell Physiol, 285, C260-7.
3791	KDR	Ratcliffe, K.E., Tao, Q., Yavuz, B., Stoletov, K.V., Spring, S.C. and Terman, B.I. (2002) Sck is expressed in endothelial cells and participates in vascular endothelial growth factor-induced signaling. Oncogene, 21, 6307-16.
3921	LAMR1	McKenna, D.J., Simpson, D.A., Feeney, S., Gardiner, T.A., Boyle, C., Nelson, J. and Stitt, A.W. (2001) Expression of the 67 kDa laminin receptor (67LR) during retinal development: correlations with angiogenesis. Exp Eye Res, 73, 81-92.
3956	LGALS1	Uehara, F., Ohba, N. and Ozawa, M. (2001) Isolation and characterization of galectins in the mammalian retina. Invest Ophthalmol Vis Sci, 42, 2164-72.
3958	LGALS3	Uehara, F., Ohba, N. and Ozawa, M. (2001) Isolation and characterization of galectins in the mammalian retina. Invest Ophthalmol Vis Sci, 42, 2164-72.
3983	ABLIM1	Roof, D.J., Hayes, A., Adamian, M., Chishti, A.H. and Li, T. (1997) Molecular characterization of abLIM, a novel actin-binding and double zinc finger protein. J Cell Biol, 138, 575-88.
4131	MAP1B	Pattnaik, B., Jellali, A., Sahel, J., Dreyfus, H. and Picaud, S. (2000) GABAC receptors are localized with microtubule-associated protein 1B in mammalian cone photoreceptors. J Neurosci, 20, 6789-96.
4179	MCP	McLaughlin, B.J., Fan, W., Zheng, J.J., Cai, H., Del Priore, L.V., Bora, N.S. and Kaplan, H.J. (2003) Novel role for a complement regulatory protein (CD46) in retinal pigment epithelial adhesion. Invest Ophthalmol Vis Sci, 44, 3669-74.
4282	MIF	Matsuda, A., Tagawa, Y., Yoshida, K., Matsuda, H. and Nishihira, J. (1997) Expression of macrophage migration inhibitory factor in rat retina and its immunohistochemical localization. J Neuroimmunol, 77, 85-90.
4544	MTNR1B	Savaskan, E., Wirz-Justice, A., Olivieri, G., Pache, M., Krauchi, K., Brydon, L., Jockers, R., Muller-Spahn, F. and Meyer, P. (2002) Distribution of melatonin MT1 receptor immunoreactivity in human retina. J Histochem Cytochem, 50, 519-26.
4635	MYL4	Karali, A., Russell, P., Stefani, F.H. and Tamm, E.R. (2000) Localization of myocilin/trabecular meshwork--inducible glucocorticoid response protein in the human eye. Invest Ophthalmol Vis Sci, 41, 729-40.
4653	MYOC	Karali, A., Russell, P., Stefani, F.H. and Tamm, E.R. (2000) Localization of myocilin/trabecular meshwork--inducible glucocorticoid response protein in the human eye. Invest Ophthalmol Vis Sci, 41, 729-40.
4747	NEFL	Haverkamp, S. and Wassle, H. (2000) Immunocytochemical analysis of the mouse retina. J Comp Neurol, 424, 1-23.
4842	NOS1	Haverkamp, S. and Wassle, H. (2000) Immunocytochemical analysis of the mouse retina. J Comp Neurol, 424, 1-23.
4852	NPY	Sinclair, J.R. and Nirenberg, S. (2001) Characterization of neuropeptide Y-expressing cells in the mouse retina using immunohistochemical and transgenic techniques. J Comp Neurol, 432, 296-306.
4908	NTF3	Garcia, M., Forster, V., Hicks, D. and Vecino, E. (2003) In vivo expression of neurotrophins and neurotrophin receptors is conserved in adult porcine retina in vitro. Invest Ophthalmol Vis Sci, 44, 4532-41.
4914	NTRK1	Garcia, M., Forster, V., Hicks, D. and Vecino, E. (2003) In vivo expression of neurotrophins and neurotrophin receptors is conserved in adult porcine retina in vitro. Invest Ophthalmol Vis Sci, 44, 4532-41.
4915	NTRK2	Di Polo, A., Cheng, L., Bray, G.M. and Aguayo, A.J. (2000) Colocalization of TrkB and brain-derived neurotrophic factor proteins in green-red-sensitive cone outer segments. Invest Ophthalmol Vis Sci, 41, 4014-21.
4950	OCLN	Morcos, Y., Hosie, M.J., Bauer, H.C. and Chan-Ling, T. (2001) Immunolocalization of occludin and claudin-1 to tight junctions in intact CNS vessels of mammalian retina. J Neurocytol, 30, 107-23.
5024	P2RX3	Wheeler-Schilling, T.H., Marquordt, K., Kohler, K., Guenther, E. and Jabs, R. (2001) Identification of purinergic receptors in retinal ganglion cells. Brain Res Mol Brain Res, 92, 177-80.
5025	P2RX4	Wheeler-Schilling, T.H., Marquordt, K., Kohler, K., Guenther, E. and Jabs, R. (2001) Identification of purinergic receptors in retinal ganglion cells. Brain Res Mol Brain Res, 92, 177-80.
5080	PAX6	de Melo, J., Qiu, X., Du, G., Cristante, L. and Eisenstat, D.D. (2003) Dlx1, Dlx2, Pax6, Brn3b, and Chx10 homeobox gene expression defines the retinal ganglion and inner nuclear layers of the developing and adult mouse retina. J Comp Neurol, 461, 187-204.
5121	PCP4	Haverkamp, S. and Wassle, H. (2000) Immunocytochemical analysis of the mouse retina. J Comp Neurol, 424, 1-23.
5175	PECAM1	Su, X., Sorenson, C.M. and Sheibani, N. (2003) Isolation and characterization of murine retinal endothelial cells. Mol Vis, 9, 171-8.
5243	ABCB1	Kennedy, B.G. and Mangini, N.J. (2002) P-glycoprotein expression in human retinal pigment epithelium. Mol Vis, 8, 422-30.
5329	PLAUR	Elner, S.G., Elner, V.M., Kindzelskii, A.L., Horino, K., Davis, H.R., Todd, R.F., 3rd, Glagov, S. and Petty, H.R. (2003) Human RPE cell lysis of extracellular matrix: functional urokinase plasminogen activator receptor (uPAR), collagenase and elastase. Ex
5337	PLD1	Lee, E.J., Min, D.S., Lee, M.Y., Chung, J.W., Chun, M.H. and Oh, S.J. (2002) Differential expression of phospholipase D1 in the developing retina. Eur J Neurosci, 15, 1006-12.
5458	POU4F2	de Melo, J., Qiu, X., Du, G., Cristante, L. and Eisenstat, D.D. (2003) Dlx1, Dlx2, Pax6, Brn3b, and Chx10 homeobox gene expression defines the retinal ganglion and inner nuclear layers of the developing and adult mouse retina. J Comp Neurol, 461, 187-204.
5470	PPEF2	Sherman, P.M., Sun, H., Macke, J.P., Williams, J., Smallwood, P.M. and Nathans, J. (1997) Identification and characterization of a conserved family of protein serine/threonine phosphatases homologous to Drosophila retinal degeneration C. Proc Natl Acad Sc
5578	PRKCA	Ghosh, K.K., Haverkamp, S. and Wassle, H. (2001) Glutamate receptors in the rod pathway of the mammalian retina. J Neurosci, 21, 8636-47.
5579	PRKCB1	Osborne, N.N., Broyden, N.J., Barnett, N.L. and Morris, N.J. (1991) Protein kinase C (alpha and beta) immunoreactivity in rabbit and rat retina: effect of phorbol esters and transmitter agonists on immunoreactivity and the translocation of the enzyme from
5617	PRL	Ochoa, A., Montes de Oca, P., Rivera, J.C., Duenas, Z., Nava, G., de La Escalera, G.M. and Clapp, C. (2001) Expression of prolactin gene and secretion of prolactin by rat retinal capillary endothelial cells. Invest Ophthalmol Vis Sci, 42, 1639-45.
5742	PTGS1	Ju, W.K. and Neufeld, A.H. (2002) Cellular localization of cyclooxygenase-1 and cyclooxygenase-2 in the normal mouse, rat, and human retina. J Comp Neurol, 452, 392-9.
5743	PTGS2	Ju, W.K. and Neufeld, A.H. (2002) Cellular localization of cyclooxygenase-1 and cyclooxygenase-2 in the normal mouse, rat, and human retina. J Comp Neurol, 452, 392-9.
5816	PVALB	Haverkamp, S. and Wassle, H. (2000) Immunocytochemical analysis of the mouse retina. J Comp Neurol, 424, 1-23.
5864	RAB3A	von Kriegstein, K. and Schmitz, F. (2003) The expression pattern and assembly profile of synaptic membrane proteins in ribbon synapses of the developing mouse retina. Cell Tissue Res, 311, 159-73.
6256	RXRA	Mori, M., Ghyselinck, N.B., Chambon, P. and Mark, M. (2001) Systematic immunolocalization of retinoid receptors in developing and adult mouse eyes. Invest Ophthalmol Vis Sci, 42, 1312-8.
6257	RXRB	Mori, M., Ghyselinck, N.B., Chambon, P. and Mark, M. (2001) Systematic immunolocalization of retinoid receptors in developing and adult mouse eyes. Invest Ophthalmol Vis Sci, 42, 1312-8.
6258	RXRG	Mori, M., Ghyselinck, N.B., Chambon, P. and Mark, M. (2001) Systematic immunolocalization of retinoid receptors in developing and adult mouse eyes. Invest Ophthalmol Vis Sci, 42, 1312-8.
6285	S100B	Duda, T. and Koch, K.W. (2002) Calcium-modulated membrane guanylate cyclase in synaptic transmission? Mol Cell Biochem, 230, 107-16.
6505	SLC1A1	Wiessner, M., Fletcher, E.L., Fischer, F. and Rauen, T. (2002) Localization and possible function of the glutamate transporter, EAAC1, in the rat retina. Cell Tissue Res, 310, 31-40.
6506	SLC1A2	Reye, P., Sullivan, R. and Pow, D.V. (2002) Distribution of two splice variants of the glutamate transporter GLT-1 in the developing rat retina. J Comp Neurol, 447, 323-30.
6507	SLC1A3	Rauen, T. (2000) Diversity of glutamate transporter expression and function in the mammalian retina. Amino Acids, 19, 53-62.
6513	SLC2A1	Philp, N.J., Wang, D., Yoon, H. and Hjelmeland, L.M. (2003) Polarized expression of monocarboxylate transporters in human retinal pigment epithelium and ARPE-19 cells. Invest Ophthalmol Vis Sci, 44, 1716-21.
6533	SLC6A6	Pow, D.V., Sullivan, R., Reye, P. and Hermanussen, S. (2002) Localization of taurine transporters, taurine, and (3)H taurine accumulation in the rat retina, pituitary, and brain. Glia, 37, 153-68.
6566	SLC16A1	Philp, N.J., Wang, D., Yoon, H. and Hjelmeland, L.M. (2003) Polarized expression of monocarboxylate transporters in human retinal pigment epithelium and ARPE-19 cells. Invest Ophthalmol Vis Sci, 44, 1716-21.
6571	SLC18A2	Contini, M. and Raviola, E. (2003) GABAergic synapses made by a retinal dopaminergic neuron. Proc Natl Acad Sci U S A, 100, 1358-63.
6579	SLC21A3	Ito, A., Yamaguchi, K., Onogawa, T., Unno, M., Suzuki, T., Nishio, T., Sasano, H., Abe, T. and Tamai, M. (2002) Distribution of organic anion-transporting polypeptide 2 (oatp2) and oatp3 in the rat retina. Invest Ophthalmol Vis Sci, 43, 858-63.
6616	SNAP25	von Kriegstein, K. and Schmitz, F. (2003) The expression pattern and assembly profile of synaptic membrane proteins in ribbon synapses of the developing mouse retina. Cell Tissue Res, 311, 159-73.
6620	SNCB	Surguchov, A., McMahan, B., Masliah, E. and Surgucheva, I. (2001) Synucleins in ocular tissues. J Neurosci Res, 65, 68-77.
6622	SNCA	Surguchov, A., McMahan, B., Masliah, E. and Surgucheva, I. (2001) Synucleins in ocular tissues. J Neurosci Res, 65, 68-77.
6623	SNCG	Surguchov, A., McMahan, B., Masliah, E. and Surgucheva, I. (2001) Synucleins in ocular tissues. J Neurosci Res, 65, 68-77.
6678	SPARC	Rodriguez, I.R., Moreira, E.F., Bok, D. and Kantorow, M. (2000) Osteonectin/SPARC secreted by RPE and localized to the outer plexiform layer of the monkey retina. Invest Ophthalmol Vis Sci, 41, 2438-44.
6751	SSTR1	Klisovic, D.D., O'Dorisio, M.S., Katz, S.E., Sall, J.W., Balster, D., O'Dorisio, T.M., Craig, E. and Lubow, M. (2001) Somatostatin receptor gene expression in human ocular tissues: RT-PCR and immunohistochemical study. Invest Ophthalmol Vis Sci, 42, 2193-
6752	SSTR2	Klisovic, D.D., O'Dorisio, M.S., Katz, S.E., Sall, J.W., Balster, D., O'Dorisio, T.M., Craig, E. and Lubow, M. (2001) Somatostatin receptor gene expression in human ocular tissues: RT-PCR and immunohistochemical study. Invest Ophthalmol Vis Sci, 42, 2193-
6754	SSTR4	Cristiani, R., Petrucci, C., Dal Monte, M. and Bagnoli, P. (2002) Somatostatin (SRIF) and SRIF receptors in the mouse retina. Brain Res, 936, 1-14.
6805	STX1B1	von Kriegstein, K., Schmitz, F., Link, E. and Sudhof, T.C. (1999) Distribution of synaptic vesicle proteins in the mammalian retina identifies obligatory and facultative components of ribbon synapses. Eur J Neurosci, 11, 1335-48.
6809	STX3A	von Kriegstein, K., Schmitz, F., Link, E. and Sudhof, T.C. (1999) Distribution of synaptic vesicle proteins in the mammalian retina identifies obligatory and facultative components of ribbon synapses. Eur J Neurosci, 11, 1335-48.
6843	VAMP1	Sherry, D.M., Wang, M.M. and Frishman, L.J. (2003) Differential distribution of vesicle associated membrane protein isoforms in the mouse retina. Mol Vis, 9, 673-88.
6844	VAMP2	von Kriegstein, K. and Schmitz, F. (2003) The expression pattern and assembly profile of synaptic membrane proteins in ribbon synapses of the developing mouse retina. Cell Tissue Res, 311, 159-73.
6853	SYN1	von Kriegstein, K., Schmitz, F., Link, E. and Sudhof, T.C. (1999) Distribution of synaptic vesicle proteins in the mammalian retina identifies obligatory and facultative components of ribbon synapses. Eur J Neurosci, 11, 1335-48.
6855	SYP	von Kriegstein, K., Schmitz, F., Link, E. and Sudhof, T.C. (1999) Distribution of synaptic vesicle proteins in the mammalian retina identifies obligatory and facultative components of ribbon synapses. Eur J Neurosci, 11, 1335-48.
6857	SYT1	Berntson, A.K. and Morgans, C.W. (2003) Distribution of the presynaptic calcium sensors, synaptotagmin I/II and synaptotagmin III, in the goldfish and rodent retinas. J Vis, 3, 274-80.
6869	TACR1	Casini, G., Sabatini, A., Catalani, E., Willems, D., Bosco, L. and Brecha, N.C. (2002) Expression of the neurokinin 1 receptor in the rabbit retina. Neuroscience, 115, 1309-21.
6870	TACR3	Haverkamp, S., Ghosh, K.K., Hirano, A.A. and Wassle, H. (2003) Immunocytochemical description of five bipolar cell types of the mouse retina. J Comp Neurol, 455, 463-76.
6903	TBCC	Grayson, C., Bartolini, F., Chapple, J.P., Willison, K.R., Bhamidipati, A., Lewis, S.A., Luthert, P.J., Hardcastle, A.J., Cowan, N.J. and Cheetham, M.E. (2002) Localization in the human retina of the X-linked retinitis pigmentosa protein RP2, its homologu
7018	TF	Yefimova, M.G., Jeanny, J.C., Guillonneau, X., Keller, N., Nguyen-Legros, J., Sergeant, C., Guillou, F. and Courtois, Y. (2000) Iron, ferritin, transferrin, and transferrin receptor in the adult rat retina. Invest Ophthalmol Vis Sci, 41, 2343-51.
7037	TFRC	Yefimova, M.G., Jeanny, J.C., Guillonneau, X., Keller, N., Nguyen-Legros, J., Sergeant, C., Guillou, F. and Courtois, Y. (2000) Iron, ferritin, transferrin, and transferrin receptor in the adult rat retina. Invest Ophthalmol Vis Sci, 41, 2343-51.
7054	TH	Contini, M. and Raviola, E. (2003) GABAergic synapses made by a retinal dopaminergic neuron. Proc Natl Acad Sci U S A, 100, 1358-63.
7060	THBS4	Arber, S. and Caroni, P. (1995) Thrombospondin-4, an extracellular matrix protein expressed in the developing and adult nervous system promotes neurite outgrowth. J Cell Biol, 131, 1083-94.
7124	TNF	Tezel, G., Li, L.Y., Patil, R.V. and Wax, M.B. (2001) TNF-alpha and TNF-alpha receptor-1 in the retina of normal and glaucomatous eyes. Invest Ophthalmol Vis Sci, 42, 1787-94.
7132	TNFRSF1A	Tezel, G., Li, L.Y., Patil, R.V. and Wax, M.B. (2001) TNF-alpha and TNF-alpha receptor-1 in the retina of normal and glaucomatous eyes. Invest Ophthalmol Vis Sci, 42, 1787-94.
7345	UCHL1	Bonfanti, L., Candeo, P., Piccinini, M., Carmignoto, G., Comelli, M.C., Ghidella, S., Bruno, R., Gobetto, A. and Merighi, A. (1992) Distribution of protein gene product 9.5 (PGP 9.5) in the vertebrate retina: evidence that immunoreactivity is restricted t
7416	VDAC1	Gincel, D., Vardi, N. and Shoshan-Barmatz, V. (2002) Retinal voltage-dependent anion channel: characterization and cellular localization. Invest Ophthalmol Vis Sci, 43, 2097-104.
7422	VEGF	Famiglietti, E.V., Stopa, E.G., McGookin, E.D., Song, P., LeBlanc, V. and Streeten, B.W. (2003) Immunocytochemical localization of vascular endothelial growth factor in neurons and glial cells of human retina. Brain Res, 969, 195-204.
7431	VIM	Famiglietti, E.V., Stopa, E.G., McGookin, E.D., Song, P., LeBlanc, V. and Streeten, B.W. (2003) Immunocytochemical localization of vascular endothelial growth factor in neurons and glial cells of human retina. Brain Res, 969, 195-204.
7448	VTN	Anderson, D.H., Hageman, G.S., Mullins, R.F., Neitz, M., Neitz, J., Ozaki, S., Preissner, K.T. and Johnson, L.V. (1999) Vitronectin gene expression in the adult human retina. Invest Ophthalmol Vis Sci, 40, 3305-15.
7449	VTNR	Anderson, D.H., Johnson, L.V. and Hageman, G.S. (1995) Vitronectin receptor expression and distribution at the photoreceptor-retinal pigment epithelial interface. J Comp Neurol, 360, 1-16.
7803	PTP4A1	Yarovinsky, T.O., Rickman, D.W., Diamond, R.H., Taub, R., Hageman, G.S. and Bowes Rickman, C. (2000) Expression of the protein tyrosine phosphatase, phosphatase of regenerating liver 1, in the outer segments of primate cone photoreceptors. Brain Res Mol B
8001	GLRA3	Greferath, U., Brandstatter, J.H., Wassle, H., Kirsch, J., Kuhse, J. and Grunert, U. (1994) Differential expression of glycine receptor subunits in the retina of the rat: a study using immunohistochemistry and in situ hybridization. Vis Neurosci, 11, 721-
8671	SLC4A4	Bok, D., Schibler, M.J., Pushkin, A., Sassani, P., Abuladze, N., Naser, Z. and Kurtz, I. (2001) Immunolocalization of electrogenic sodium-bicarbonate cotransporters pNBC1 and kNBC1 in the rat eye. Am J Physiol Renal Physiol, 281, F920-35.
8773	SNAP23	von Kriegstein, K., Schmitz, F., Link, E. and Sudhof, T.C. (1999) Distribution of synaptic vesicle proteins in the mammalian retina identifies obligatory and facultative components of ribbon synapses. Eur J Neurosci, 11, 1335-48.
8927	BSN	Dick, O., Hack, I., Altrock, W.D., Garner, C.C., Gundelfinger, E.D. and Brandstatter, J.H. (2001) Localization of the presynaptic cytomatrix protein Piccolo at ribbon and conventional synapses in the rat retina: comparison with Bassoon. J Comp Neurol, 439
9033	PKD2L1	Basora, N., Nomura, H., Berger, U.V., Stayner, C., Guo, L., Shen, X. and Zhou, J. (2002) Tissue and cellular localization of a novel polycystic kidney disease-like gene product, polycystin-L. J Am Soc Nephrol, 13, 293-301.
9076	CLDN1	Morcos, Y., Hosie, M.J., Bauer, H.C. and Chan-Ling, T. (2001) Immunolocalization of occludin and claudin-1 to tight junctions in intact CNS vessels of mammalian retina. J Neurocytol, 30, 107-23.
9122	SLC16A4	Philp, N.J., Wang, D., Yoon, H. and Hjelmeland, L.M. (2003) Polarized expression of monocarboxylate transporters in human retinal pigment epithelium and ARPE-19 cells. Invest Ophthalmol Vis Sci, 44, 1716-21.
9123	SLC16A3	Philp, N.J., Wang, D., Yoon, H. and Hjelmeland, L.M. (2003) Polarized expression of monocarboxylate transporters in human retinal pigment epithelium and ARPE-19 cells. Invest Ophthalmol Vis Sci, 44, 1716-21.
9145	SYNGR1	von Kriegstein, K., Schmitz, F., Link, E. and Sudhof, T.C. (1999) Distribution of synaptic vesicle proteins in the mammalian retina identifies obligatory and facultative components of ribbon synapses. Eur J Neurosci, 11, 1335-48.
9255	SCYE1	Liu, S.H., Gottsch, J.D., Vinores, S.A., Derevjanik, N.L., McLeod, D.S. and Lutty, G.A. (2001) EMAP cytokine expression in developing retinas of normal and retinal degeneration (rd) mutant mice. J Neuroimmunol, 114, 28-34.
9423	NTN1	Ellezam, B., Selles-Navarro, I., Manitt, C., Kennedy, T.E. and McKerracher, L. (2001) Expression of netrin-1 and its receptors DCC and UNC-5H2 after axotomy and during regeneration of adult rat retinal ganglion cells. Exp Neurol, 168, 105-15.
9478	CABP1	Haverkamp, S., Ghosh, K.K., Hirano, A.A. and Wassle, H. (2003) Immunocytochemical description of five bipolar cell types of the mouse retina. J Comp Neurol, 455, 463-76.
9588	PRDX6	Singh, A. and Shichi, H. (2001) Peroxiredoxin inbovine ocular tissues: immunohistochemical localization and in situ hybridization. J Ocul Pharmacol Ther, 17, 279-86.
9600	PITPNM1	Tian, D. and Lev, S. (2002) Cellular and developmental distribution of human homologues of the Drosophilia rdgB protein in the rat retina. Invest Ophthalmol Vis Sci, 43, 1946-53.
9899	SV2B	Wang, M.M., Janz, R., Belizaire, R., Frishman, L.J. and Sherry, D.M. (2003) Differential distribution and developmental expression of synaptic vesicle protein 2 isoforms in the mouse retina. J Comp Neurol, 460, 106-22.
9900	SV2A	Wang, M.M., Janz, R., Belizaire, R., Frishman, L.J. and Sherry, D.M. (2003) Differential distribution and developmental expression of synaptic vesicle protein 2 isoforms in the mouse retina. J Comp Neurol, 460, 106-22.
10021	HCN4	Muller, F., Scholten, A., Ivanova, E., Haverkamp, S., Kremmer, E. and Kaupp, U.B. (2003) HCN channels are expressed differentially in retinal bipolar cells and concentrated at synaptic terminals. Eur J Neurosci, 17, 2084-96.
10052	GJA7	Zahs, K.R., Kofuji, P., Meier, C. and Dermietzel, R. (2003) Connexin immunoreactivity in glial cells of the rat retina. J Comp Neurol, 455, 531-46.
10174	SCAM-1	Hirao, K., Hata, Y., Yao, I., Deguchi, M., Kawabe, H., Mizoguchi, A. and Takai, Y. (2000) Three isoforms of synaptic scaffolding molecule and their characterization. Multimerization between the isoforms and their interaction with N-methyl-D-aspartate rece
10243	GPHN	Grunert, U. (2000) Distribution of GABA and glycine receptors on bipolar and ganglion cells in the mammalian retina. Microsc Res Tech, 50, 130-40.
10280	OPRS1	Shamsul Ola, M., Moore, P., El-Sherbeny, A., Roon, P., Agarwal, N., Sarthy, V.P., Casellas, P., Ganapathy, V. and Smith, S.B. (2001) Expression pattern of sigma receptor 1 mRNA and protein in mammalian retina. Brain Res Mol Brain Res, 95, 86-95.
10599	SLC21A6	Ito, A., Yamaguchi, K., Onogawa, T., Unno, M., Suzuki, T., Nishio, T., Sasano, H., Abe, T. and Tamai, M. (2002) Distribution of organic anion-transporting polypeptide 2 (oatp2) and oatp3 in the rat retina. Invest Ophthalmol Vis Sci, 43, 858-63.
10763	NES	Mayer, E.J., Hughes, E.H., Carter, D.A. and Dick, A.D. (2003) Nestin positive cells in adult human retina and in epiretinal membranes. Br J Ophthalmol, 87, 1154-8.
10804	GJB6	Zahs, K.R., Kofuji, P., Meier, C. and Dermietzel, R. (2003) Connexin immunoreactivity in glial cells of the rat retina. J Comp Neurol, 455, 531-46.
10815	CPLX1	Morgans, C.W., Brandstatter, J.H., Kellerman, J., Betz, H. and Wassle, H. (1996) A SNARE complex containing syntaxin 3 is present in ribbon synapses of the retina. J Neurosci, 16, 6713-21.
11127	KIF3A	Whitehead, J.L., Wang, S.Y., Bost-Usinger, L., Hoang, E., Frazer, K.A. and Burnside, B. (1999) Photoreceptor localization of the KIF3A and KIF3B subunits of the heterotrimeric microtubule motor kinesin II in vertebrate retina. Exp Eye Res, 69, 491-503.
11132	CAPN10	Ma, H., Fukiage, C., Kim, Y.H., Duncan, M.K., Reed, N.A., Shih, M., Azuma, M. and Shearer, T.R. (2001) Characterization and expression of calpain 10. A novel ubiquitous calpain with nuclear localization. J Biol Chem, 276, 28525-31.
21828	THBS4	Si, Z., Palkama, A., Gebhardt, B.M., Velasquez, D., Galeano, M.J. and Beuerman, R.W. (2003) Distribution of thrombospondin-4 in the bovine eye. Curr Eye Res, 27, 165-73.
22871	NLGN1	von Kriegstein, K. and Schmitz, F. (2003) The expression pattern and assembly profile of synaptic membrane proteins in ribbon synapses of the developing mouse retina. Cell Tissue Res, 311, 159-73.
22895	RPH3A	von Kriegstein, K., Schmitz, F., Link, E. and Sudhof, T.C. (1999) Distribution of synaptic vesicle proteins in the mammalian retina identifies obligatory and facultative components of ribbon synapses. Eur J Neurosci, 11, 1335-48.
22941	SHANK2	Hirao, K., Hata, Y., Yao, I., Deguchi, M., Kawabe, H., Mizoguchi, A. and Takai, Y. (2000) Three isoforms of synaptic scaffolding molecule and their characterization. Multimerization between the isoforms and their interaction with N-methyl-D-aspartate rece
22987	SV2C	Wang, M.M., Janz, R., Belizaire, R., Frishman, L.J. and Sherry, D.M. (2003) Differential distribution and developmental expression of synaptic vesicle protein 2 isoforms in the mouse retina. J Comp Neurol, 460, 106-22.
23413	FREQ	Reynolds, A.J., Bartlett, S.E. and Morgans, C. (2001) The distribution of neuronal calcium sensor-1 protein in the developing and adult rat retina. Neuroreport, 12, 725-8.
25759	SLI	Ratcliffe, K.E., Tao, Q., Yavuz, B., Stoletov, K.V., Spring, S.C. and Terman, B.I. (2002) Sck is expressed in endothelial cells and participates in vascular endothelial growth factor-induced signaling. Oncogene, 21, 6307-16.
27030	MLH3	Haverkamp, S., Ghosh, K.K., Hirano, A.A. and Wassle, H. (2003) Immunocytochemical description of five bipolar cell types of the mouse retina. J Comp Neurol, 455, 463-76.
27158	NR1	Haverkamp, S. and Wassle, H. (2000) Immunocytochemical analysis of the mouse retina. J Comp Neurol, 424, 1-23.
27445	PCLO	Dick, O., Hack, I., Altrock, W.D., Garner, C.C., Gundelfinger, E.D. and Brandstatter, J.H. (2001) Localization of the presynaptic cytomatrix protein Piccolo at ribbon and conventional synapses in the rat retina: comparison with Bassoon. J Comp Neurol, 439
28231	SLC21A12	Ito, A., Yamaguchi, K., Tomita, H., Suzuki, T., Onogawa, T., Sato, T., Mizutamari, H., Mikkaichi, T., Nishio, T., Unno, M. et al. (2003) Distribution of rat organic anion transporting polypeptide-E (oatp-E) in the rat eye. Invest Ophthalmol Vis Sci, 44, 4
51109	RDH11	Kasus-Jacobi, A., Ou, J., Bashmakov, Y.K., Shelton, J.M., Richardson, J.A., Goldstein, J.L. and Brown, M.S. (2003) Characterization of mouse short-chain aldehyde reductase (SCALD), an enzyme regulated by sterol regulatory element-binding proteins. J Biol
51166	AADAT	Rejdak, R., Zarnowski, T., Turski, W.A., Okuno, E., Kocki, T., Zagorski, Z., Kohler, K., Guenther, E. and Zrenner, E. (2001) Presence of kynurenic acid and kynurenine aminotransferases in the inner retina. Neuroreport, 12, 3675-8.
51760	LOC51760	Kwon, O.J., Ju, W.K., Choi, S.H., Lee, M.Y., Oh, S.J. and Chun, M.H. (2000) The expression and cellular localization of brain/kidney protein in the rat retina. Brain Res, 860, 178-80.
51764	GNG13	Huang, L., Max, M., Margolskee, R.F., Su, H., Masland, R.H. and Euler, T. (2003) G protein subunit G gamma 13 is coexpressed with G alpha o, G beta 3, and G beta 4 in retinal ON bipolar cells. J Comp Neurol, 455, 1-10.
54102	CLIC6	Mizukawa, Y., Nishizawa, T., Nagao, T., Kitamura, K. and Urushidani, T. (2002) Cellular distribution of parchorin, a chloride intracellular channel-related protein, in various tissues. Am J Physiol Cell Physiol, 282, C786-95.
54549	SDK2	Yamagata, M., Weiner, J.A. and Sanes, J.R. (2002) Sidekicks: synaptic adhesion molecules that promote lamina-specific connectivity in the retina. Cell, 110, 649-60.
56344	CABP5	Haverkamp, S., Ghosh, K.K., Hirano, A.A. and Wassle, H. (2003) Immunocytochemical description of five bipolar cell types of the mouse retina. J Comp Neurol, 455, 463-76.
56654	NPDC1	Haverkamp, S., Ghosh, K.K., Hirano, A.A. and Wassle, H. (2003) Immunocytochemical description of five bipolar cell types of the mouse retina. J Comp Neurol, 455, 463-76.
57030	SLC17A7	Mimura, Y., Mogi, K., Kawano, M., Fukui, Y., Takeda, J., Nogami, H. and Hisano, S. (2002) Differential expression of two distinct vesicular glutamate transporters in the rat retina. Neuroreport, 13, 1925-8.
57084	SLC17A6	Mimura, Y., Mogi, K., Kawano, M., Fukui, Y., Takeda, J., Nogami, H. and Hisano, S. (2002) Differential expression of two distinct vesicular glutamate transporters in the rat retina. Neuroreport, 13, 1925-8.
57369	CX36	Meier, C., Petrasch-Parwez, E., Habbes, H.W., Teubner, B., Guldenagel, M., Degen, J., Sohl, G., Willecke, K. and Dermietzel, R. (2002) Immunohistochemical detection of the neuronal connexin36 in the mouse central nervous system in comparison to connexin36
57468	SLC12A5	Vu, T.Q., Payne, J.A. and Copenhagen, D.R. (2000) Localization and developmental expression patterns of the neuronal K-Cl cotransporter (KCC2) in the rat retina. J Neurosci, 20, 1414-23.
57605	PITPNM2	Tian, D. and Lev, S. (2002) Cellular and developmental distribution of human homologues of the Drosophilia rdgB protein in the rat retina. Invest Ophthalmol Vis Sci, 43, 1946-53.
57657	HCN3	Muller, F., Scholten, A., Ivanova, E., Haverkamp, S., Kremmer, E. and Kaupp, U.B. (2003) HCN channels are expressed differentially in retinal bipolar cells and concentrated at synaptic terminals. Eur J Neurosci, 17, 2084-96.
58473	PLEKHB1	Xu, S., Ladak, R., Swanson, D.A., Soltyk, A., Sun, H., Ploder, L., Vidgen, D., Duncan, A.M., Garami, E., Valle, D. et al. (1999) PHR1 encodes an abundant, pleckstrin homology domain-containing integral membrane protein in the photoreceptor outer segments.
64102	TNMD	Oshima, Y., Shukunami, C., Honda, J., Nishida, K., Tashiro, F., Miyazaki, J., Hiraki, Y. and Tano, Y. (2003) Expression and localization of tenomodulin, a transmembrane type chondromodulin-I-related angiogenesis inhibitor, in mouse eyes. Invest Ophthalmol
83394	PITPNM3	Tian, D. and Lev, S. (2002) Cellular and developmental distribution of human homologues of the Drosophilia rdgB protein in the rat retina. Invest Ophthalmol Vis Sci, 43, 1946-53.
84258	SYT3	Berntson, A.K. and Morgans, C.W. (2003) Distribution of the presynaptic calcium sensors, synaptotagmin I/II and synaptotagmin III, in the goldfish and rodent retinas. J Vis, 3, 274-80.
92211	KIAA1775	Rattner, A., Smallwood, P.M., Williams, J., Cooke, C., Savchenko, A., Lyubarsky, A., Pugh, E.N. and Nathans, J. (2001) A photoreceptor-specific cadherin is essential for the structural integrity of the outer segment and for photoreceptor survival. Neuron,
94233	OPN4	Hannibal, J., Hindersson, P., Knudsen, S.M., Georg, B. and Fahrenkrug, J. (2002) The photopigment melanopsin is exclusively present in pituitary adenylate cyclase-activating polypeptide-containing retinal ganglion cells of the retinohypothalamic tract. J
112724	RDH13	Haeseleer, F., Jang, G.F., Imanishi, Y., Driessen, C.A., Matsumura, M., Nelson, P.S. and Palczewski, K. (2002) Dual-substrate specificity short chain retinol dehydrogenases from the vertebrate retina. J Biol Chem, 277, 45537-46.
116443	GRIN3A	Sucher, N.J., Kohler, K., Tenneti, L., Wong, H.K., Grunder, T., Fauser, S., Wheeler-Schilling, T., Nakanishi, N., Lipton, S.A. and Guenther, E. (2003) N-methyl-D-aspartate receptor subunit NR3A in the retina: developmental expression, cellular localizatio
127833	SYT2	Berntson, A.K. and Morgans, C.W. (2003) Distribution of the presynaptic calcium sensors, synaptotagmin I/II and synaptotagmin III, in the goldfish and rodent retinas. J Vis, 3, 274-80.
132204	SYNPR	Brandstatter, J.H., Lohrke, S., Morgans, C.W. and Wassle, H. (1996) Distributions of two homologous synaptic vesicle proteins, synaptoporin and synaptophysin, in the mammalian retina. J Comp Neurol, 370, 1-10.
140679	VIAAT	Contini, M. and Raviola, E. (2003) GABAergic synapses made by a retinal dopaminergic neuron. Proc Natl Acad Sci U S A, 100, 1358-63.
196883	ADCY4	Abdel-Majid, R.M., Tremblay, F. and Baldridge, W.H. (2002) Localization of adenylyl cyclase proteins in the rodent retina. Brain Res Mol Brain Res, 101, 62-70.
221935	SDK1	Yamagata, M., Weiner, J.A. and Sanes, J.R. (2002) Sidekicks: synaptic adhesion molecules that promote lamina-specific connectivity in the retina. Cell, 110, 649-60.
284602	AGRN	Morgans, C.W. (2000) Presynaptic proteins of ribbon synapses in the retina. Microsc Res Tech, 50, 141-50.
338917	CHX10	de Melo, J., Qiu, X., Du, G., Cristante, L. and Eisenstat, D.D. (2003) Dlx1, Dlx2, Pax6, Brn3b, and Chx10 homeobox gene expression defines the retinal ganglion and inner nuclear layers of the developing and adult mouse retina. J Comp Neurol, 461, 187-204.
348980	HCN1	Muller, F., Scholten, A., Ivanova, E., Haverkamp, S., Kremmer, E. and Kaupp, U.B. (2003) HCN channels are expressed differentially in retinal bipolar cells and concentrated at synaptic terminals. Eur J Neurosci, 17, 2084-96.
