# Supplementary material for: The Retinome – Defining a reference transcriptome of the adult mammalian retina/retinal pigment epithelium
Source: BMC Genomics. 2004 Jul 29;5:50. doi: 10.1186/1471-2164-5-50 (PMC512282; doi:10.1186/1471-2164-5-50)
Supplement: Additional File 8 — List of known genes involved in retinal diseases [file 1471-2164-5-50-S8.xls]

## Sheet: suppl table 8
Supplemental table 8. List of known genes involved in retinal diseases
LocusLink	Gene Symbol
24	ABCA4
368	ABCC6
23746	AIPL1
7840	ALMS1
582	BBS1
583	BBS2
585	BBS4
55212	BBS7
114902	C1QTNF5
778	CACNA1F
64072	CDH23
1001	CDH3
1121	CHM
1201	CLN3
1259	CNGA1
1261	CNGA3
1258	CNGB1
54714	CNGB3
1301	COL11A1
1280	COL2A1
23418	CRB1
1406	CRX
1756	DMD
2202	EFEMP1
6785	ELOVL4
83872	FIBL-6
25794	FSCN2
8322	FZD4
2779	GNAT1
2780	GNAT2
2978	GUCA1A
3000	GUCY2D
9129	HPRP3
3614	IMPDH1
182	JAG1
3894	KSS
3974	LHON
9227	LRAT
10461	MERTK
8195	MKKS
4508	MTATP6
4547	MTP
4564	MTTH
4567	MTTL1
4575	MTTS2
4647	MYO7A
4693	NDP
10002	NR2E3
4901	NRL
60506	NYX
4942	OAT
4976	OPA1
80207	OPA3
5956	OPN1LW
2652	OPN1MW
611	OPN1SW
5076	PAX2
65217	PCDH15
5145	PDE6A
5158	PDE6B
5189	PEX1
5191	PEX7
5230	PGK1
5264	PHYH
8842	PROM1
26121	PRPF31
10594	PRPF8
5828	PXMP3
342880	R9AP
5925	RB1
5950	RBP4
5959	RDH5
5961	RDS
5995	RGR
8787	RGS9
6010	RHO
6011	RHOK
22999	RIMS1
6017	RLBP1
6094	ROM1
6101	RP1
6102	RP2
375298	RP26
6100	RP9
6121	RPE65
6103	RPGR
57096	RPGRIP1
6247	RS1
6295	SAG
6314	SCA7
1678	TIMM8A
7078	TIMP3
123016	TTC8 RIMS1
7274	TTPA
7287	TULP1
9094	UNC119
10083	USH1C
124590	USH1G
7399	USH2A
7401	USH3A
7439	VMD2
7466	WFS1
