# Supplementary material for: The Retinome – Defining a reference transcriptome of the adult mammalian retina/retinal pigment epithelium
Source: BMC Genomics. 2004 Jul 29;5:50. doi: 10.1186/1471-2164-5-50 (PMC512282; doi:10.1186/1471-2164-5-50)
Supplement: Additional File 9 — Partial gene list of the heart transcriptome [file 1471-2164-5-50-S9.xls]

## Sheet: suppl table 9
Supplemental table 9. Partial gene list of the heart transcriptome
LocusLink	Gene Symbol
2	A2M
12	SERPINA3
23	ABCF1
29	ABR
34	ACADM
38	ACAT1
39	ACAT2
48	ACO1
50	ACO2
51	ACOX1
52	ACP1
55	ACPP
58	ACTA1
59	ACTA2
60	ACTB
70	ACTC
71	ACTG1
88	ACTN2
103	ADAR
107	ADCY1
118	ADD1
120	ADD3
123	ADFP
132	ADK
142	ADPRT
153	ADRB1
158	ADSL
159	ADSS
161	AP2A2
164	AP1G1
166	AES
178	AGL
183	AGT
187	AGTRL1
191	AHCY
196	AHR
197	AHSG
203	AK1
204	AK2
205	AK3
207	AKT1
208	AKT2
211	ALAS1
214	ALCAM
216	ALDH1A1
217	ALDH2
226	ALDOA
229	ALDOB
231	AKR1B1
262	AMD1
272	AMPD3
274	BIN1
275	AMT
286	ANK1
287	ANK2
288	ANK3
291	SLC25A4
293	SLC25A6
306	ANXA3
307	ANXA4
308	ANXA5
310	ANXA7
311	ANXA11
324	APC
327	APEH
332	BIRC5
334	APLP2
335	APOA1
338	APOB
348	APOE
350	APOH
351	APP
353	APRT
358	AQP1
372	ARCN1
375	ARF1
377	ARF3
378	ARF4
381	ARF5
382	ARF6
387	ARHA
388	ARHB
389	ARHC
392	ARHGAP1
396	ARHGDIA
400	ARL1
403	ARL3
406	ARNTL
408	ARRB1
427	ASAH1
435	ASL
445	ASS
471	ATIC
473	RERE
476	ATP1A1
481	ATP1B1
483	ATP1B3
488	ATP2A2
493	ATP2B4
501	ALDH7A1
509	ATP5C1
513	ATP5D
514	ATP5E
515	ATP5F1
516	ATP5G1
517	ATP5G2
518	ATP5G3
522	ATP5J
526	ATP6V1B2
527	ATP6V0C
529	ATP6V1E1
533	ATP6V0B
537	ATP6AP1
539	ATP5O
546	ATRX
558	AXL
567	B2M
572	BAD
573	BAG1
576	BAI2
583	BBS2
585	BBS4
595	CCND1
604	BCL6
617	BCS1L
622	BDH
627	BDNF
633	BGN
642	BLMH
644	BLVRA
645	BLVRB
650	BMP2
659	BMPR2
662	BNIP1
667	BPAG1
677	ZFP36L1
682	BSG
686	BTD
694	BTG1
708	C1QBP
712	C1QA
714	C1QG
716	C1S
717	C2
718	C3
740	MRPL49
753	C18orf1
754	PTTG1IP
755	C21orf2
762	CA4
784	CACNB3
800	CALD1
801	CALM1
805	CALM2
808	CALM3
811	CALR
813	CALU
817	CAMK2D
818	CAMK2G
819	CAMLG
821	CANX
823	CAPN1
824	CAPN2
826	CAPNS1
828	CAPS
829	CAPZA1
831	CAST
832	CAPZB
842	CASP9
844	CASQ1
845	CASQ2
847	CAT
857	CAV1
858	CAV2
867	CBL
868	CBLB
871	SERPINH1
873	CBR1
894	CCND2
896	CCND3
908	CCT6A
915	CD3D
928	CD9
929	CD14
934	CD24
948	CD36
949	SCARB1
955	ENTPD6
961	CD47
966	CD59
967	CD63
972	CD74
975	CD81
977	CD151
989	CDC10
994	CDC25B
997	CDC34
998	CDC42
1000	CDH2
1003	CDH5
1012	CDH13
1018	CDK3
1019	CDK4
1026	CDKN1A
1028	CDKN1C
1033	CDKN3
1043	CDW52
1051	CEBPB
1069	CETN2
1072	CFL1
1073	CFL2
1107	CHD3
1108	CHD4
1152	CKB
1153	CIRBP
1155	CKAP1
1158	CKM
1160	CKMT2
1163	CKS1B
1175	AP2S1
1176	AP3S1
1182	CLCN3
1185	CLCN6
1191	CLU
1192	CLIC1
1196	CLK2
1203	CLN5
1211	CLTA
1212	CLTB
1213	CLTC
1259	CNGA1
1266	CNN3
1267	CNP
1277	COL1A1
1278	COL1A2
1281	COL3A1
1282	COL4A1
1284	COL4A2
1291	COL6A1
1292	COL6A2
1293	COL6A3
1299	COL9A3
1303	COL12A1
1315	COPB
1316	COPEB
1327	COX4I1
1329	COX5B
1337	COX6A1
1345	COX6C
1347	COX7A2
1349	COX7B
1351	COX8
1352	COX10
1362	CPD
1375	CPT1B
1384	CRAT
1387	CREBBP
1389	CREBL2
1390	CREM
1397	CRIP2
1400	CRMP1
1408	CRY2
1429	CRYZ
1431	CS
1432	MAPK14
1434	CSE1L
1445	CSK
1452	CSNK1A1
1454	CSNK1E
1455	CSNK1G2
1456	CSNK1G3
1457	CSNK2A1
1459	CSNK2A2
1460	CSNK2B
1465	CSRP1
1466	CSRP2
1471	CST3
1482	NKX2-5
1487	CTBP1
1495	CTNNA1
1499	CTNNB1
1500	CTNND1
1508	CTSB
1512	CTSH
1513	CTSK
1514	CTSL
1519	CTSO
1522	CTSZ
1523	CUTL1
1528	CYB5
1535	CYBA
1537	CYC1
1545	CYP1B1
1573	CYP2J2
1580	CYP4B1
1595	CYP51A1
1601	DAB2
1603	DAD1
1605	DAG1
1611	DAP
1613	DAPK3
1615	DARS
1616	DAXX
1622	DBI
1634	DCN
1636	ACE
1639	DCTN1
1642	DDB1
1643	DDB2
1650	DDOST
1652	DDT
1654	DDX3X
1655	DDX5
1656	DDX6
1657	DMXL1
1660	DHX9
1665	DHX15
1666	DECR1
1674	DES
1687	DFNA5
1718	DHCR24
1728	NQO1
1737	DLAT
1738	DLD
1760	DMPK
1777	DNASE2
1783	DNCLI2
1788	DNMT3A
1798	DPAGT1
1805	DPT
1808	DPYSL2
1809	DPYSL3
1810	DR1
1819	DRG2
1828	DSG1
1831	DSIPI
1836	SLC26A2
1837	DTNA
1839	DTR
1841	DTYMK
1843	DUSP1
1845	DUSP3
1848	DUSP6
1854	DUT
1859	DYRK1A
1875	E2F5
1877	E4F1
1879	EBF
1891	ECH1
1893	ECM1
1902	EDG2
1903	EDG3
1909	EDNRA
1912	PHC2
1915	EEF1A1
1933	EEF1B2
1936	EEF1D
1937	EEF1G
1947	EFNB1
1948	EFNB2
1953	EGFL3
1958	EGR1
1964	EIF1A
1965	EIF2S1
1973	EIF4A1
1974	EIF4A2
1975	EIF4B
1979	EIF4EBP2
1981	EIF4G1
1982	EIF4G2
1983	EIF5
1984	EIF5A
1994	ELAVL1
1997	ELF1
1998	ELF2
2004	ELK3
2009	EML1
2012	EMP1
2017	EMS1
2021	ENDOG
2023	ENO1
2027	ENO3
2029	ENSA
2030	SLC29A1
2034	EPAS1
2040	STOM
2051	EPHB6
2052	EPHX1
2053	EPHX2
2058	EPRS
2073	ERCC5
2078	ERG
2079	ERH
2091	FBL
2099	ESR1
2101	ESRRA
2107	ETF1
2108	ETFA
2119	ETV5
2120	ETV6
2130	EWSR1
2131	EXT1
2132	EXT2
2137	EXTL3
2147	F2
2167	FABP4
2181	FACL3
2184	FAH
2186	FALZ
2194	FASN
2197	FAU
2199	FBLN2
2200	FBN1
2202	EFEMP1
2217	FCGRT
2222	FDFT1
2235	FECH
2239	GPC4
2243	FGA
2244	FGB
2260	FGFR1
2261	FGFR3
2268	FGR
2273	FHL1
2287	FKBP3
2288	FKBP4
2289	FKBP5
2296	FOXC1
2308	FOXO1A
2314	FLII
2316	FLNA
2317	FLNB
2318	FLNC
2319	FLOT2
2331	FMOD
2335	FN1
2339	FNTA
2350	FOLR2
2475	FRAP1
2483	FRG1
2487	FRZB
2495	FTH1
2521	FUS
2531	FVT1
2532	FY
2533	FYB
2537	G1P3
2547	G22P1
2553	GABPB2
2564	GABRE
2589	GALNT1
2593	GAMT
2597	GAPD
2618	GART
2619	GAS1
2621	GAS6
2633	GBP1
2634	GBP2
2638	GC
2664	GDI1
2665	GDI2
2683	B4GALT1
2697	GJA1
2719	GPC3
2734	GLG1
2739	GLO1
2744	GLS
2745	GLRX
2746	GLUD1
2752	GLUL
2760	GM2A
2768	GNA12
2770	GNAI1
2771	GNAI2
2778	GNAS
2783	GNB2
2787	GNG5
2791	GNG11
2794	GNL1
2799	GNS
2801	GOLGA2
2802	GOLGA3
2803	GOLGA4
2805	GOT1
2806	GOT2
2810	SFN
2812	GP1BB
2817	GPC1
2869	GPRK5
2876	GPX1
2879	GPX4
2885	GRB2
2887	GRB10
2896	GRN
2907	GRINA
2908	NR3C1
2926	GRSF1
2934	GSN
2935	GSPT1
2947	GSTM3
2950	GSTP1
2957	GTF2A1
2958	GTF2A2
2963	GTF2F2
2971	GTF3A
2983	GUCY1B3
2987	GUK1
2992	GYG
2994	GYPB
2997	GYS1
3020	H3F3A
3021	H3F3B
3028	HADH2
3029	HAGH
3030	HADHA
3032	HADHB
3033	HADHSC
3040	HBA2
3043	HBB
3048	HBG2
3054	HCFC1
3066	HDAC2
3068	HDGF
3069	HDLBP
3073	HEXA
3075	HF1
3093	HIP2
3094	HINT1
3097	HIVEP2
3098	HK1
3105	HLA-A
3106	HLA-B
3107	HLA-C
3113	HLA-DPA1
3117	HLA-DQA1
3122	HLA-DRA
3125	HLA-DRB3
3133	HLA-E
3146	HMGB1
3148	HMGB2
3150	HMGN1
3151	HMGN2
3163	HMOX2
3178	HNRPA1
3181	HNRPA2B1
3182	HNRPAB
3183	HNRPC
3184	HNRPD
3187	HNRPH1
3189	HNRPH3
3190	HNRPK
3192	HNRPU
3199	HOXA2
3248	HPGD
3251	HPRT1
3276	HRMT1L2
3280	HES1
3281	HSBP1
3295	HSD17B4
3297	HSF1
3301	DNAJA1
3303	HSPA1A
3309	HSPA5
3312	HSPA8
3313	HSPA9B
3315	HSPB1
3320	HSPCA
3326	HSPCB
3329	HSPD1
3337	DNAJB1
3338	DNAJC4
3339	HSPG2
3371	TNC
3376	IARS
3382	ICA1
3397	ID1
3398	ID2
3400	ID4
3416	IDE
3417	IDH1
3418	IDH2
3419	IDH3A
3420	IDH3B
3422	IDI1
3423	IDS
3428	IFI16
3430	IFI35
3434	IFIT1
3454	IFNAR1
3455	IFNAR2
3459	IFNGR1
3475	IFRD1
3482	IGF2R
3485	IGFBP2
3488	IGFBP5
3489	IGFBP6
3490	IGFBP7
3491	CYR61
3507	IGHM
3516	RBPSUH
3572	IL6ST
3597	IL13RA1
3608	ILF2
3609	ILF3
3613	IMPA2
3614	IMPDH1
3615	IMPDH2
3631	INPP4A
3632	INPP5A
3635	INPP5D
3646	EIF3S6
3654	IRAK1
3667	IRS1
3672	ITGA1
3679	ITGA7
3680	ITGA9
3689	ITGB2
3691	ITGB4
3692	ITGB4BP
3693	ITGB5
3720	JMJ
3725	JUN
3728	JUP
3735	KARS
3764	KCNJ8
3784	KCNQ1
3790	KCNS3
3791	KDR
3799	KIF5B
3831	KNS2
3835	KIF22
3837	KPNB1
3838	KPNA2
3842	KPNB2
3843	KPNB3
3845	KRAS2
3856	KRT8
3858	KRT10
3866	KRT15
3880	KRT19
3895	KTN1
3899	LAF4
3908	LAMA2
3913	LAMB2
3916	LAMP1
3920	LAMP2
3921	LAMR1
3925	STMN1
3931	LCAT
3936	LCP1
3939	LDHA
3945	LDHB
3949	LDLR
3953	LEPR
3956	LGALS1
3958	LGALS3
3964	LGALS8
3983	ABLIM1
3987	LIMS1
3992	FADS1
3995	FADS3
3998	LMAN1
4000	LMNA
4001	LMNB1
4005	LMO2
4015	LOX
4016	LOXL1
4017	LOXL2
4023	LPL
4035	LRP1
4040	LRP6
4043	LRPAP1
4046	LSP1
4048	LTA4H
4052	LTBP1
4061	LY6E
4071	TM4SF1
4076	M11S1
4082	MARCKS
4084	MAD
4086	MADH1
4094	MAF
4118	MAL
4123	MAN2C1
4128	MAOA
4131	MAP1B
4134	MAP4
4140	MARK3
4141	MARS
4144	MAT2A
4147	MATN2
4150	MAZ
4151	MB
4154	MBNL1
4162	MCAM
4170	MCL1
4171	MCM2
4174	MCM5
4190	MDH1
4191	MDH2
4201	MEA
4205	MEF2A
4208	MEF2C
4209	MEF2D
4217	MAP3K5
4222	MEOX1
4233	MET
4236	MFAP1
4237	MFAP2
4239	MFAP4
4240	MFGE8
4242	MFNG
4245	MGAT1
4255	MGMT
4256	MGP
4258	MGST2
4259	MGST3
4267	CD99
4282	MIF
4285	MIPEP
4286	MITF
4287	MJD
4289	MKLN1
4291	MLF1
4297	MLL
4299	MLLT2
4301	MLLT4
4311	MME
4313	MMP2
4327	MMP19
4338	MOCS2
4350	MPG
4351	MPI
4354	MPP1
4430	MYO1B
4478	MSN
4487	MSX1
4494	MT1F
4548	MTR
4580	MTX1
4594	MUT
4597	MVD
4601	MXI1
4605	MYBL2
4609	MYC
4615	MYD88
4616	GADD45B
4626	MYH8
4627	MYH9
4628	MYH10
4629	MYH11
4635	MYL4
4637	MYL6
4638	MYLK
4641	MYO1C
4642	MYO1D
4646	MYO6
4660	PPP1R12B
4666	NACA
4668	NAGA
4670	HNRPM
4673	NAP1L1
4675	NAP1L3
4681	NBL1
4684	NCAM1
4691	NCL
4692	NDN
4697	NDUFA4
4698	NDUFA5
4700	NDUFA6
4701	NDUFA7
4702	NDUFA8
4703	NEB
4704	NDUFA9
4706	NDUFAB1
4711	NDUFB5
4715	NDUFB9
4716	NDUFB10
4719	NDUFS1
4722	NDUFS3
4723	NDUFV1
4725	NDUFS5
4726	NDUFS6
4729	NDUFV2
4731	NDUFV3
4735	NEDD5
4758	NEU1
4763	NF1
4774	NFIA
4779	NFE2L1
4780	NFE2L2
4781	NFIB
4782	NFIC
4783	NFIL3
4790	NFKB1
4792	NFKBIA
4799	NFX1
4802	NFYC
4809	NHP2L1
4811	NID
4814	NINJ1
4817	NIT1
4820	NKTR
4830	NME1
4832	NME3
4833	NME4
4836	NMT1
4837	NNMT
4851	NOTCH1
4881	NPR1
4892	NRAP
4898	NRD1
4899	NRF1
4904	NSEP1
4921	DDR2
4924	NUCB1
4926	NUMA1
4927	NUP88
4928	NUP98
4940	OAS3
4942	OAT
4946	OAZ1
4947	OAZ2
4953	ODC1
4967	OGDH
4969	OGN
5000	ORC4L
5003	SLC22A1LS
5016	OVGP1
5018	OXA1L
5019	OXCT
5034	P4HB
5036	PA2G4
5037	PBP
5045	FURIN
5048	PAFAH1B1
5049	PAFAH1B2
5052	PRDX1
5092	PCBD
5093	PCBP1
5098	PCDHGC3
5108	PCM1
5110	PCMT1
5111	PCNA
5118	PCOLCE
5119	PCOLN3
5127	PCTK1
5134	PDCD2
5138	PDE2A
5150	PDE7A
5151	PDE8A
5156	PDGFRA
5158	PDE6B
5159	PDGFRB
5162	PDHB
5167	ENPP1
5170	PDPK1
5175	PECAM1
5176	SERPINF1
5178	PEG3
5192	PEX10
5202	PFDN2
5208	PFKFB2
5211	PFKL
5213	PFKM
5214	PFKP
5216	PFN1
5218	PFTK1
5223	PGAM1
5226	PGD
5230	PGK1
5236	PGM1
5239	PGM5
5250	SLC25A3
5252	PHF1
5253	PHF2
5264	PHYH
5269	SERPINB6
5270	SERPINE2
5279	PIGC
5283	PIGH
5289	PIK3C3
5295	PIK3R1
5298	PIK4CB
5300	PIN1
5306	PITPN
5308	PITX2
5310	PKD1
5315	PKM2
5317	PKP1
5320	PLA2G2A
5325	PLAGL1
5337	PLD1
5338	PLD2
5339	PLEC1
5351	PLOD
5355	PLP2
5356	PLRG1
5358	PLS3
5376	PMP22
5431	POLR2B
5435	POLR2F
5436	POLR2G
5438	POLR2I
5447	POR
5464	PP
5476	PPGB
5478	PPIA
5479	PPIB
5496	PPM1G
5499	PPP1CA
5500	PPP1CB
5502	PPP1R1A
5504	PPP1R2
5507	PPP1R3C
5509	PPP1R3D
5510	PPP1R7
5511	PPP1R8
5514	PPP1R10
5515	PPP2CA
5516	PPP2CB
5518	PPP2R1A
5523	PPP2R3A
5524	PPP2R4
5527	PPP2R5C
5530	PPP3CA
5531	PPP4C
5532	PPP3CB
5538	PPT1
5546	PRCC
5564	PRKAB1
5565	PRKAB2
5569	PKIA
5571	PRKAG1
5573	PRKAR1A
5581	PRKCE
5585	PRKCL1
5594	MAPK1
5595	MAPK3
5598	MAPK7
5601	MAPK9
5604	MAP2K1
5605	MAP2K2
5609	MAP2K7
5611	DNAJC3
5621	PRNP
5627	PROS1
5634	PRPS2
5641	LGMN
5660	PSAP
5662	PSD
5669	PSG1
5681	PSKH1
5682	PSMA1
5684	PSMA3
5685	PSMA4
5686	PSMA5
5688	PSMA7
5689	PSMB1
5690	PSMB2
5691	PSMB3
5692	PSMB4
5693	PSMB5
5694	PSMB6
5695	PSMB7
5700	PSMC1
5702	PSMC3
5704	PSMC4
5705	PSMC5
5706	PSMC6
5707	PSMD1
5708	PSMD2
5709	PSMD3
5711	PSMD5
5713	PSMD7
5714	PSMD8
5716	PSMD10
5717	PSMD11
5718	PSMD12
5728	PTEN
5738	PTGFRN
5756	PTK9
5768	QSCN6
5781	PTPN11
5782	PTPN12
5786	PTPRA
5796	PTPRK
5797	PTPRM
5802	PTPRS
5806	PTX3
5814	PURB
5817	PVR
5824	PXF
5825	ABCD3
5828	PXMP3
5834	PYGB
5836	PYGL
5859	QARS
5860	QDPR
5861	RAB1A
5862	RAB2
5867	RAB4A
5868	RAB5A
5869	RAB5B
5879	RAC1
5880	RAC2
5885	RAD21
5887	RAD23B
5894	RAF1
5900	RALGDS
5901	RAN
5902	RANBP1
5903	RANBP2
5906	RAP1A
5910	RAP1GDS1
5911	RAP2A
5917	RARS
5919	RARRES2
5926	RBBP1
5927	RBBP2
5928	RBBP4
5930	RBBP6
5931	RBBP7
5933	RBL1
5935	RBM3
5962	RDX
5970	RELA
5982	RFC2
5987	RFP
5990	RFX2
5998	RGS3
6001	RGS10
6009	RHEB
6015	RING1
6038	RNASE4
6046	BRD2
6047	RNF4
6050	RNH
6117	RPA1
6118	RPA2
6122	RPL3
6124	RPL4
6125	RPL5
6129	RPL7
6132	RPL8
6134	RPL10
6137	RPL13
6138	RPL15
6139	RPL17
6141	RPL18
6143	RPL19
6144	RPL21
6146	RPL22
6150	MRPL23
6152	RPL24
6155	RPL27
6156	RPL30
6157	RPL27A
6158	RPL28
6160	RPL31
6161	RPL32
6164	RPL34
6165	RPL35A
6167	RPL37
6168	RPL37A
6169	RPL38
6170	RPL39
6171	RPL41
6173	RPL36A
6176	RPLP1
6188	RPS3
6189	RPS3A
6193	RPS5
6194	RPS6
6201	RPS7
6203	RPS9
6205	RPS11
6206	RPS12
6208	RPS14
6210	RPS15A
6217	RPS16
6218	RPS17
6222	RPS18
6223	RPS19
6224	RPS20
6228	RPS23
6229	RPS24
6230	RPS25
6234	RPS28
6235	RPS29
6237	RRAS
6238	RRBP1
6239	RREB1
6251	RSU1
6256	RXRA
6257	RXRB
6272	SORT1
6275	S100A4
6277	S100A6
6279	S100A8
6280	S100A9
6281	S100A10
6282	S100A11
6285	S100B
6294	SAFB
6303	SAT
6304	SATB1
6310	SCA1
6311	SCA2
6319	SCD
6347	CCL2
6356	CCL11
6359	CCL15
6366	CCL21
6376	CX3CL1
6383	SDC2
6385	SDC4
6386	SDCBP
6387	CXCL12
6390	SDHB
6396	SEC13L1
6400	SEL1L
6405	SEMA3F
6414	SEPP1
6418	SET
6421	SFPQ
6422	SFRP1
6426	SFRS1
6427	SFRS2
6428	SFRS3
6429	SFRS4
6430	SFRS5
6431	SFRS6
6432	SFRS7
6443	SGCB
6444	SGCD
6445	SGCG
6446	SGK
6450	SH3BGR
6451	SH3BGRL
6453	ITSN1
6455	SH3GL1
6468	SHFM3
6472	SHMT2
6477	SIAH1
6478	SIAH2
6483	SIAT4B
6500	SKP1A
6502	SKP2
6507	SLC1A3
6509	SLC1A4
6513	SLC2A1
6535	SLC6A8
6558	SLC12A2
6571	SLC18A2
6575	SLC20A2
6576	SLC25A1
6596	SMARCA3
6599	SMARCC1
6602	SMARCD1
6603	SMARCD2
6604	SMARCD3
6605	SMARCE1
6612	SMT3H1
6613	SMT3H2
6623	SNCG
6627	SNRPA1
6628	SNRPB
6629	SNRPB2
6634	SNRPD3
6635	SNRPE
6636	SNRPF
6638	SNRPN
6647	SOD1
6648	SOD2
6651	SON
6659	SOX4
6665	SOX15
6667	SP1
6678	SPARC
6695	SPOCK
6710	SPTB
6711	SPTBN1
6721	SREBF2
6722	SRF
6723	SRM
6727	SRP14
6730	SRP68
6731	SRP72
6733	SRPK2
6742	SSBP1
6745	SSR1
6747	SSR3
6748	SSR4
6749	SSRP1
6760	SS18
6764	ST5
6767	ST13
6772	STAT1
6778	STAT6
6780	STAU
6786	STIM1
6793	STK10
6810	STX4A
6811	STX5A
6829	SUPT5H
6830	SUPT6H
6833	ABCC8
6834	SURF1
6835	SURF2
6836	SURF4
6840	SVIL
6844	VAMP2
6856	SYPL
6867	TACC1
6872	TAF1
6876	TAGLN
6878	TAF6
6879	TAF7
6880	TAF9
6882	TAF11
6892	TAPBP
6894	TARBP1
6895	TARBP2
6897	TARS
6903	TBCC
6904	TBCD
6907	TBL1X
6917	TCEA1
6919	TCEA2
6921	TCEB1
6923	TCEB2
6925	TCF4
6938	TCF12
6944	TCFL1
6945	TCFL4
6948	TCN2
6950	TCP1
6993	TCTEL1
6996	TDG
7001	PRDX2
7003	TEAD1
7009	TEGT
7019	TFAM
7030	TFE3
7033	TFF3
7035	TFPI
7045	TGFBI
7050	TGIF
7056	THBD
7057	THBS1
7067	THRA
7068	THRB
7075	TIE
7076	TIMP1
7077	TIMP2
7078	TIMP3
7082	TJP1
7086	TKT
7095	TLOC1
7102	TM4SF2
7112	TMPO
7114	TMSB4X
7122	CLDN5
7123	TNA
7128	TNFAIP3
7132	TNFRSF1A
7133	TNFRSF1B
7135	TNNI1
7140	TNNT3
7145	TNS
7150	TOP1
7153	TOP2A
7155	TOP2B
7158	TP53BP1
7159	TP53BP2
7164	TPD52L1
7165	TPD52L2
7168	TPM1
7169	TPM2
7170	TPM3
7175	TPR
7178	TPT1
7182	NR2C2
7184	TRA1
7203	CCT3
7204	TRIO
7248	TSC1
7257	TSNAX
7259	TSPYL
7265	TTC1
7267	TTC3
7268	TTC4
7270	TTF1
7273	TTN
7277	TUBA1
7284	TUFM
7295	TXN
7297	TYK2
7301	TYRO3
7305	TYROBP
7307	U2AF1
7311	UBA52
7319	UBE2A
7320	UBE2B
7322	UBE2D2
7323	UBE2D3
7324	UBE2E1
7326	UBE2G1
7328	UBE2H
7334	UBE2N
7335	UBE2V1
7336	UBE2V2
7337	UBE3A
7341	UBL1
7342	UBP1
7347	UCHL3
7353	UFD1L
7355	SLC35A2
7375	USP4
7376	NR1H2
7381	UQCRB
7385	UQCRC2
7386	UQCRFS1
7388	UQCRH
7407	VARS2
7415	VCP
7416	VDAC1
7417	VDAC2
7419	VDAC3
7422	VEGF
7430	VIL2
7431	VIM
7434	VIPR2
7436	VLDLR
7439	VMD2
7450	VWF
7453	WARS
7456	WASPIP
7458	WBSCR1
7465	WEE1
7466	WFS1
7468	WHSC1
7474	WNT5A
7485	WRB
7494	XBP1
7507	XPA
7514	XPO1
7517	XRCC3
7520	XRCC5
7528	YY1
7529	YWHAB
7531	YWHAE
7533	YWHAH
7534	YWHAZ
7538	ZFP36
7542	ZFPL1
7572	ZNF24
7586	ZNF36
7589	ZNF38
7629	ZNF76
7637	ZNF84
7707	ZNF148
7726	TRIM26
7737	ZNF183
7753	ZNF202
7756	ZNF207
7763	ZNF216
7779	SLC30A1
7786	MAP3K12
7791	ZYX
7803	PTP4A1
7805	LAPTM5
7812	D1S155E
7818	DAP3
7832	BTG2
7846	TUBA3
7862	BRPF1
7867	MAPKAPK3
7873	ARMET
7874	USP7
7879	RAB7
7905	DP1
7915	ALDH5A1
7916	BAT2
7917	BAT3
7919	BAT1
7923	HSD17B8
7979	SHFM1
7994	MYST3
8048	CSRP3
8073	PTP4A2
8076	MAGP2
8078	USP5
8082	SSPN
8086	AAAS
8087	FXR1
8100	TG737
8106	PABPN1
8165	AKAP1
8192	CLPP
8195	MKKS
8202	NCOA3
8209	C21orf33
8216	LZTR1
8237	USP11
8239	USP9X
8241	RBM10
8260	ARD1
8263	F8A
8266	UBL4
8289	SMARCF1
8291	DYSF
8295	TRRAP
8301	PICALM
8322	FZD4
8324	FZD7
8325	FZD8
8349	HIST2H2BE
8402	SLC25A11
8404	SPARCL1
8405	SPOP
8406	SRPX
8407	TAGLN2
8408	ULK1
8425	LTBP4
8428	STK24
8435	SOAT2
8439	NSMAF
8440	NCK2
8445	DYRK2
8451	CUL4A
8452	CUL3
8454	CUL1
8467	SMARCA5
8473	OGT
8481	OFD1
8483	CILP
8490	RGS5
8491	MAP4K3
8500	PPFIA1
8501	SLC43A1
8502	PKP4
8509	NDST2
8510	MMP23B
8519	IFITM1
8525	DGKZ
8531	CSDA
8533	COPS3
8536	CAMK1
8545	CGGBP1
8562	DENR
8566	PDXK
8569	MKNK1
8570	KHSRP
8573	CASK
8603	C4orf8
8605	PLA2G4C
8611	PPAP2A
8613	PPAP2B
8622	PDE8B
8624	DSCR2
8626	TP73L
8630	RODH
8637	EIF4EBP3
8642	PCDH16
8649	MAP2K1IP1
8659	ALDH4A1
8660	IRS2
8661	EIF3S10
8663	EIF3S8
8665	EIF3S5
8667	EIF3S3
8675	STX16
8678	BECN1
8681	PLA2G4B
8682	PEA15
8692	HYAL2
8706	B3GALT3
8721	EDF1
8722	CTSF
8723	SNX4
8724	SNX3
8727	CTNNAL1
8733	GPAA1
8751	ADAM15
8761	PABPC4
8763	CD164
8766	RAB11A
8792	TNFRSF11A
8804	CREG
8812	CCNK
8813	DPM1
8815	BANF1
8817	FGF18
8829	NRP1
8834	C17orf35
8835	SOCS2
8848	TSC22
8859	STK19
8862	APLN
8874	ARHGEF7
8879	SGPL1
8883	APPBP1
8887	TAX1BP1
8888	MCM3AP
8891	EIF2B3
8893	EIF2B5
8894	EIF2S2
8895	CPNE3
8896	G10
8897	MTMR3
8904	CPNE1
8905	AP1S2
8913	CACNA1G
8924	HERC2
8930	MBD4
8935	SCAP2
8943	AP3D1
8945	BTRC
8971	H1FX
8974	P4HA2
8976	WASL
8985	PLOD3
8987	GENX-3414
8991	SELENBP1
9025	RNF8
9031	BAZ1B
9039	UBE1C
9054	NFS1
9060	PAPSS2
9061	PAPSS1
9070	ASH2L
9076	CLDN1
9079	LDB2
9092	SART1
9094	UNC119
9097	USP14
9110	MTMR4
9112	MTA1
9117	SEC22L3
9123	SLC16A3
9124	PDLIM1
9125	RQCD1
9128	PRPF4
9130	DXS9928E
9131	PDCD8
9139	CBFA2T2
9144	SYNGR2
9145	SYNGR1
9146	HGS
9158	FIBP
9159	PCSK7
9168	TMSB10
9181	ARHGEF2
9187	SLC24A1
9188	DDX21
9191	DEDD
9202	ZNF262
9208	LRRFIP1
9215	LARGE
9217	VAPB
9218	VAPA
9223	BAIAP1
9230	RAB11B
9236	CPR8
9244	CRLF1
9249	SDR1
9255	SCYE1
9261	MAPKAPK2
9263	STK17A
9265	PSCD3
9266	PSCD2
9270	ICAP-1A
9274	BCL7C
9276	COPB2
9295	SFRS11
9314	KLF4
9318	TRIP15
9320	TRIP12
9324	HMGN3
9328	GTF3C5
9331	B4GALT6
9332	CD163
9334	B4GALT5
9337	CNOT8
9342	SNAP29
9343	U5-116KD
9349	RPL23
9352	TXNL
9353	SLIT2
9360	PPIG
9368	SLC9A3R1
9369	NRXN3
9373	PLAA
9374	PPT2
9375	TM9SF2
9377	COX5A
9380	GRHPR
9394	HS6ST1
9403	SEP15
9410	HPRP8BP
9414	TJP2
9415	FADS2
9416	DDX23
9444	QKI
9445	ITM2B
9448	MAP4K4
9452	ITM2A
9453	GGPS1
9459	ARHGEF6
9467	SH3BP5
9470	EIF4EL3
9473	C1orf38
9474	APG5L
9475	ROCK2
9491	PSMF1
9499	TTID
9510	ADAMTS1
9512	PMPCB
9516	LITAF
9517	SPTLC2
9520	NPEPPS
9524	GPSN2
9526	MPDU1
9527	GOSR1
9528	C1orf8
9529	BAG5
9531	BAG3
9535	GMFG
9538	EI24
9546	APBA3
9550	ATP6V1G1
9551	ATP5J2
9555	H2AFY
9556	C14orf2
9564	BCAR1
9577	BRE
9584	RNPC2
9588	PRDX6
9589	WTAP
9590	AKAP12
9592	ETR101
9612	NCOR2
9616	RNF7
9637	FEZ2
9638	FEZ1
9643	MORF4L2
9647	PPM1F
9648	GCC185
9650	CHPPR
9659	PDE4DIP
9669	IF2
9672	SDC3
9685	ENTH
9686	KIAA0121
9688	KIAA0095
9689	BZW1
9692	KIAA0391
9716	AQR
9725	KIAA0792
9728	KIAA0256
9731	KIAA0562
9733	SART3
9741	LAPTM4A
9743	RICS
9749	C6orf56
9757	MLL4
9761	KIAA0152
9772	KIAA0195
9774	BTF
9775	DDX48
9778	KIAA0232
9779	TBC1D5
9782	MATR3
9784	SNX17
9788	MTSS1
9790	KIAA0187
9791	PTDSS1
9793	ch-TOG
9797	KIAA0218
9798	KIAA0174
9801	MRPL19
9802	DAZAP2
9805	KIAA0193
9812	KIAA0141
9813	KIAA0494
9828	ARHGEF17
9831	KIAA0628
9839	ZFHX1B
9852	EPM2AIP1
9854	KIAA0285
9865	KIAA0644
9868	TOMM70A
9871	SEC24D
9873	KIAA0769
9877	KIAA0663
9882	TBC1D4
9887	C1orf16
9894	KIAA0683
9905	KIAA0397
9912	KIAA0672
9913	STAF65(gamma)
9921	RNF10
9922	KIAA0763
9925	KIAA0354
9926	KIAA0205
9927	MFN2
9931	HELZ
9935	MAFB
9937	DCLRE1A
9939	RBM8A
9941	ENDOGL1
9945	GFPT2
9948	WDR1
9950	GOLGA5
9967	TRAP150
9978	RBX1
9987	HNRPDL
9989	PPP4R1
9994	CASP8AP2
10000	AKT3
10005	PTE1
10006	SSH3BP1
10007	GNPI
10010	TANK
10013	HDAC6
10014	HDAC5
10015	PDCD6IP
10016	PDCD6
10025	TRAP95
10040	TOM1L1
10048	RANBP9
10049	DNAJB6
10051	SMC4L1
10056	FRSB
10060	ABCC9
10072	DPP3
10073	RNUT1
10079	ATP9A
10084	PQBP1
10087	COL4A3BP
10092	ARPC5
10093	ARPC4
10094	ARPC3
10096	ACTR3
10097	ACTR2
10099	TSPAN-3
10106	OS4
10109	ARPC2
10111	RAD50
10116	FEM1B
10120	ACTR1B
10121	ACTR1A
10128	LRPPRC
10129	13CDNA73
10130	P5
10131	TRAP1
10133	OPTN
10134	BCAP31
10142	AKAP9
10146	G3BP
10153	CBF2
10157	AASS
10159	ATP6AP2
10160	FARP1
10162	C3F
10163	WASF2
10181	RBM5
10186	LHFP
10193	RNF41
10194	SDCCAG33
10197	PSME3
10198	MPHOSPH9
10199	MPHOSPH10
10200	MPHOSPH6
10204	NUTF2
10209	SUI1
10211	FLOT1
10212	DDX39
10217	C3orf8
10226	TIP47
10227	TETRAN
10231	DSCR1L1
10234	LRRC17
10236	HNRPR
10238	HAN11
10239	AP3S2
10241	NDP52
10245	TIMM17B
10247	UK114
10250	SRRM1
10257	ABCC4
10260	IRLB
10266	RAMP2
10267	RAMP1
10268	RAMP3
10269	ZMPSTE24
10272	FSTL3
10273	STUB1
10276	NET1
10282	BET1
10283	SDCCAG10
10284	SAP18
10289	GC20
10291	SF3A1
10296	MAEA
10298	PAK4
10302	SNAPC5
10313	RTN3
10314	LANCL1
10324	SARCOSIN
10327	AKR1A1
10330	TMEM4
10342	TFG
10345	TRDN
10351	ABCA8
10362	HMG20B
10365	KLF2
10370	CITED2
10376	K-ALPHA-1
10383	TUBB2
10395	DLC1
10397	NDRG1
10398	MYL9
10399	GNB2L1
10404	PGCP
10410	IFITM3
10413	YAP1
10419	SKB1
10422	GBDR1
10424	PGRMC2
10425	ARIH2
10434	LYPLA1
10436	C2F
10440	TIMM17A
10443	CG005
10444	ZYG
10445	MCRS1
10447	FAM3C
10449	ACAA2
10457	GPNMB
10463	SLC30A9
10465	PPIH
10466	COG5
10473	HMGN4
10475	TRIM38
10480	GA17
10483	SEC23B
10484	SEC23A
10486	CAP2
10487	CAP1
10492	NSAP1
10493	VAT1
10512	SEMA3C
10516	FBLN5
10521	DDX17
10525	HYOU1
10527	IPO7
10540	DCTN2
10541	ANP32B
10542	HBXIP
10548	TM9SF1
10549	PRDX4
10550	JWA
10552	ARPC1A
10554	AGPAT1
10555	AGPAT2
10558	SPTLC1
10561	IFI44
10567	RABAC1
10572	SIVA
10573	MRPL28
10575	CCT4
10576	CCT2
10580	SORBS1
10585	POMT1
10594	PRPF8
10598	AHSA1
10600	USP16
10602	CDC42EP3
10605	PAIP1
10606	PAICS
10608	MXD4
10609	SC65
10611	LIM
10614	HIS1
10616	C20orf18
10618	TGOLN2
10625	IVNS1ABP
10628	TXNIP
10629	TAF6L
10631	OSF-2
10632	ATP5L
10640	SEC10L1
10652	YKT6
10655	DMRT2
10657	KHDRBS1
10659	CUGBP2
10664	CTCF
10667	FARS1
10670	RRAGA
10671	DCTN6
10682	EBP
10687	PNMA2
10695	TNRC5
10724	MGEA5
10725	NFAT5
10726	NUDC
10734	STAG3
10735	STAG2
10741	RBBP9
10746	MAP3K2
10762	NUP50
10763	NES
10765	PLU-1
10766	TOB2
10769	SNK
10771	BS69
10776	ARPP-19
10782	ZNF274
10801	MSF
10806	SDCCAG8
10807	SDCCAG3
10808	HSPH1
10809	STARD10
10827	C5orf3
10844	TUBGCP2
10845	CLPX
10848	RAI
10850	CCL27
10857	PGRMC1
10894	XLKD1
10897	YIF1
10901	DHRS4
10904	BLCAP
10905	MAN1A2
10907	DIM1
10910	SUGT1
10912	GADD45G
10914	PAPOLA
10921	RNPS1
10922	FASTK
10923	PC4
10928	RALBP1
10929	SRP46
10930	APOBEC2
10933	MORF4L1
10938	EHD1
10944	SMAP
10945	KDELR1
10946	SF3A3
10949	HNRPA0
10954	PDIR
10955	TDE1
10956	OS-9
10959	RNP24
10962	AF1Q
10965	ZAP128
10969	EBNA1BP2
10970	CKAP4
10971	YWHAQ
10972	TMP21
10979	PLEKHC1
10980	COPS6
10981	RAB32
10982	MAPRE2
10983	CCNI
10985	GCN1L1
10988	METAP2
10989	IMMT
10992	SF3B2
10994	ILVBL
11007	DIPA
11014	KDELR2
11015	KDELR3
11017	RY1
11030	RBPMS
11031	RAB31
11034	DSTN
11037	SBLF
11041	B3GNT6
11046	SQV7L
11052	CPSF6
11073	TOPBP1
11078	HRIHFB2122
11098	SPUVE
11100	E1B-AP5
11117	EMILIN1
11120	BTN2A1
11124	FAF1
11127	KIF3A
11129	SFRS16
11140	CDC37
11142	PKIG
11152	JM5
11155	LDB3
11156	PTP4A3
[truncated: 1,662 more rows]
