# Supplementary material for: The Retinome – Defining a reference transcriptome of the adult mammalian retina/retinal pigment epithelium
Source: BMC Genomics. 2004 Jul 29;5:50. doi: 10.1186/1471-2164-5-50 (PMC512282; doi:10.1186/1471-2164-5-50)
Supplement: Additional File 10 — Partial gene list of the liver transcriptome [file 1471-2164-5-50-S10.xls]

## Sheet: suppl table 10
Supplemental table 10. Partial gene list of the liver transcriptome
LocusLink	Gene Symbol
1	A1BG
2	A2M
9	NAT1
12	SERPINA3
13	AADAC
14	AAMP
16	AARS
18	ABAT
22	ABCB7
25	ABL1
30	ACAA1
34	ACADM
36	ACADSB
38	ACAT1
39	ACAT2
47	ACLY
48	ACO1
50	ACO2
51	ACOX1
52	ACP1
54	ACP5
59	ACTA2
60	ACTB
71	ACTG1
87	ACTN1
88	ACTN2
90	ACVR1
98	ACYP2
100	ADA
102	ADAM10
103	ADAR
104	ADARB1
107	ADCY1
108	ADCY2
113	ADCY7
115	ADCY9
118	ADD1
119	ADD2
120	ADD3
123	ADFP
125	ADH1B
126	ADH1C
127	ADH4
128	ADH5
130	ADH6
142	ADPRT
148	ADRA1A
156	ADRBK1
157	ADRBK2
159	ADSS
161	AP2A2
163	AP2B1
164	AP1G1
166	AES
172	AFG3L1
173	AFM
175	AGA
178	AGL
183	AGT
185	AGTR1
189	AGXT
191	AHCY
196	AHR
197	AHSG
203	AK1
204	AK2
205	AK3
207	AKT1
208	AKT2
210	ALAD
211	ALAS1
213	ALB
214	ALCAM
216	ALDH1A1
217	ALDH2
219	ALDH1B1
223	ALDH9A1
224	ALDH3A2
226	ALDOA
229	ALDOB
230	ALDOC
259	AMBP
262	AMD1
267	AMFR
274	BIN1
275	AMT
280	AMY2B
284	ANGPT1
285	ANGPT2
288	ANK3
292	SLC25A5
293	SLC25A6
301	ANXA1
302	ANXA2
306	ANXA3
308	ANXA5
310	ANXA7
311	ANXA11
316	AOX1
317	APAF1
319	APOF
322	APBB1
323	APBB2
324	APC
325	APCS
330	BIRC3
331	BIRC4
334	APLP2
335	APOA1
336	APOA2
337	APOA4
338	APOB
341	APOC1
344	APOC2
345	APOC3
346	APOC4
348	APOE
350	APOH
351	APP
358	AQP1
366	AQP9
368	ABCC6
372	ARCN1
375	ARF1
378	ARF4
381	ARF5
382	ARF6
383	ARG1
384	ARG2
387	ARHA
388	ARHB
391	ARHG
392	ARHGAP1
396	ARHGDIA
397	ARHGDIB
400	ARL1
405	ARNT
406	ARNTL
408	ARRB1
410	ARSA
414	ARSD
419	ART3
427	ASAH1
433	ASGR2
435	ASL
439	ASNA1
440	ASNS
444	ASPH
445	ASS
462	SERPINC1
463	ATBF1
467	ATF3
468	ATF4
473	RERE
476	ATP1A1
477	ATP1A2
481	ATP1B1
483	ATP1B3
487	ATP2A1
488	ATP2A2
490	ATP2B1
491	ATP2B2
493	ATP2B4
498	ATP5A1
501	ALDH7A1
509	ATP5C1
513	ATP5D
515	ATP5F1
516	ATP5G1
518	ATP5G3
522	ATP5J
526	ATP6V1B2
528	ATP6V1C1
529	ATP6V1E1
533	ATP6V0B
534	ATP6V1G2
535	ATP6V0A1
537	ATP6AP1
539	ATP5O
540	ATP7B
545	ATR
546	ATRX
547	ATSV
549	AUH
558	AXL
567	B2M
570	BAAT
573	BAG1
580	BARD1
585	BBS4
587	BCAT2
595	CCND1
597	BCL2A1
598	BCL2L1
604	BCL6
617	BCS1L
622	BDH
629	BF
633	BGN
634	CEACAM1
635	BHMT
637	BID
645	BLVRB
648	BMI1
650	BMP2
653	BMP5
659	BMPR2
662	BNIP1
663	BNIP2
664	BNIP3
665	BNIP3L
667	BPAG1
670	BPHL
671	BPI
677	ZFP36L1
678	ZFP36L2
682	BSG
684	BST2
686	BTD
687	BTEB1
689	BTF3
695	BTK
708	C1QBP
710	SERPING1
712	C1QA
713	C1QB
714	C1QG
715	C1R
716	C1S
717	C2
718	C3
720	C4A
725	C4BPB
727	C5
729	C6
731	C8A
732	C8B
733	C8G
734	C8orf1
735	C9
738	C11orf2
740	MRPL49
741	C11orf5
753	C18orf1
754	PTTG1IP
760	CA2
788	SLC25A20
800	CALD1
801	CALM1
805	CALM2
808	CALM3
811	CALR
813	CALU
815	CAMK2A
817	CAMK2D
818	CAMK2G
819	CAMLG
821	CANX
822	CAPG
823	CAPN1
824	CAPN2
825	CAPN3
826	CAPNS1
828	CAPS
829	CAPZA1
830	CAPZA2
832	CAPZB
833	CARS
836	CASP3
837	CASP4
840	CASP7
842	CASP9
847	CAT
857	CAV1
858	CAV2
861	RUNX1
865	CBFB
866	SERPINA6
867	CBL
868	CBLB
871	SERPINH1
873	CBR1
875	CBS
883	CCBL1
889	CCM1
891	CCNB1
894	CCND2
900	CCNG1
902	CCNH
905	CCNT2
908	CCT6A
911	CD1C
920	CD4
922	CD5L
928	CD9
929	CD14
934	CD24
939	TNFRSF7
948	CD36
949	SCARB1
950	SCARB2
955	ENTPD6
957	ENTPD5
960	CD44
961	CD47
963	CD53
965	CD58
966	CD59
967	CD63
972	CD74
975	CD81
977	CD151
984	CDC2L1
987	LRBA
989	CDC10
991	CDC20
997	CDC34
998	CDC42
1000	CDH2
1001	CDH3
1003	CDH5
1017	CDK2
1018	CDK3
1019	CDK4
1024	CDK8
1026	CDKN1A
1027	CDKN1B
1028	CDKN1C
1030	CDKN2B
1036	CDO1
1047	CLGN
1050	CEBPA
1051	CEBPB
1054	CEBPG
1069	CETN2
1070	CETN3
1072	CFL1
1073	CFL2
1104	CHC1
1105	CHD1
1107	CHD3
1108	CHD4
1112	CHES1
1116	CHI3L1
1123	CHN1
1129	CHRM2
1130	CHS1
1147	CHUK
1152	CKB
1153	CIRBP
1155	CKAP1
1158	CKM
1163	CKS1B
1164	CKS2
1174	AP1S1
1175	AP2S1
1176	AP3S1
1182	CLCN3
1191	CLU
1192	CLIC1
1196	CLK2
1198	CLK3
1200	CLN2
1201	CLN3
1211	CLTA
1213	CLTC
1244	ABCC2
1265	CNN2
1266	CNN3
1267	CNP
1277	COL1A1
1278	COL1A2
1281	COL3A1
1282	COL4A1
1290	COL5A2
1292	COL6A2
1293	COL6A3
1303	COL12A1
1308	COL17A1
1312	COMT
1315	COPB
1316	COPEB
1317	SLC31A1
1318	SLC31A2
1326	MAP3K8
1327	COX4I1
1329	COX5B
1337	COX6A1
1345	COX6C
1349	COX7B
1351	COX8
1352	COX10
1353	COX11
1355	COX15
1356	CP
1357	CPA1
1361	CPB2
1362	CPD
1363	CPE
1368	CPM
1373	CPS1
1374	CPT1A
1375	CPT1B
1376	CPT2
1384	CRAT
1386	ATF2
1389	CREBL2
1390	CREM
1393	CRHBP
1397	CRIP2
1401	CRP
1407	CRY1
1409	CRYAA
1431	CS
1432	MAPK14
1434	CSE1L
1435	CSF1
1436	CSF1R
1445	CSK
1452	CSNK1A1
1453	CSNK1D
1456	CSNK1G3
1457	CSNK2A1
1459	CSNK2A2
1460	CSNK2B
1465	CSRP1
1466	CSRP2
1468	SLC25A10
1471	CST3
1475	CSTA
1476	CSTB
1477	CSTF1
1479	CSTF3
1487	CTBP1
1491	CTH
1495	CTNNA1
1499	CTNNB1
1503	CTPS
1508	CTSB
1509	CTSD
1512	CTSH
1514	CTSL
1519	CTSO
1522	CTSZ
1528	CYB5
1535	CYBA
1536	CYBB
1537	CYC1
1548	CYP2A6
1549	CYP2A7
1551	CYP3A7
1555	CYP2B6
1556	CYP2B7
1558	CYP2C8
1565	CYP2D6
1571	CYP2E1
1573	CYP2J2
1576	CYP3A4
1577	CYP3A5
1579	CYP4A11
1581	CYP7A1
1582	CYP8B1
1588	CYP19A1
1593	CYP27A1
1595	CYP51A1
1601	DAB2
1603	DAD1
1604	DAF
1610	DAO
1611	DAP
1612	DAPK1
1615	DARS
1622	DBI
1629	DBT
1634	DCN
1635	DCTD
1636	ACE
1639	DCTN1
1642	DDB1
1643	DDB2
1644	DDC
1645	AKR1C1
1646	AKR1C2
1647	GADD45A
1650	DDOST
1652	DDT
1653	DDX1
1654	DDX3X
1655	DDX5
1656	DDX6
1657	DMXL1
1660	DHX9
1662	DDX10
1665	DHX15
1666	DECR1
1674	DES
1676	DFFA
1716	DGUOK
1717	DHCR7
1718	DHCR24
1719	DHFR
1725	DHPS
1727	DIA1
1729	DIAPH1
1730	DIAPH2
1736	DKC1
1738	DLD
1739	DLG1
1741	DLG3
1743	DLST
1756	DMD
1757	SARDH
1760	DMPK
1762	DMWD
1767	DNAH5
1774	DNASE1L1
1776	DNASE1L3
1777	DNASE2
1781	DNCI2
1783	DNCLI2
1785	DNM2
1795	DOCK3
1798	DPAGT1
1803	DPP4
1806	DPYD
1808	DPYSL2
1809	DPYSL3
1810	DR1
1830	DSG3
1831	DSIPI
1841	DTYMK
1843	DUSP1
1845	DUSP3
1847	DUSP5
1848	DUSP6
1852	DUSP9
1854	DUT
1857	DVL3
1859	DYRK1A
1861	DYT1
1871	E2F3
1874	E2F4
1876	E2F6
1880	EBI2
1889	ECE1
1890	ECGF1
1891	ECH1
1893	ECM1
1901	EDG1
1903	EDG3
1909	EDNRA
1910	EDNRB
1911	PHC1
1915	EEF1A1
1933	EEF1B2
1936	EEF1D
1937	EEF1G
1938	EEF2
1939	LGTN
1942	EFNA1
1948	EFNB2
1955	EGFL5
1958	EGR1
1962	EHHADH
1964	EIF1A
1965	EIF2S1
1967	EIF2B1
1968	EIF2S3
1969	EPHA2
1973	EIF4A1
1974	EIF4A2
1975	EIF4B
1977	EIF4E
1979	EIF4EBP2
1981	EIF4G1
1982	EIF4G2
1983	EIF5
1984	EIF5A
1992	SERPINB1
1994	ELAVL1
1997	ELF1
1999	ELF3
2004	ELK3
2012	EMP1
2013	EMP2
2017	EMS1
2022	ENG
2023	ENO1
2026	ENO2
2027	ENO3
2028	ENPEP
2029	ENSA
2030	SLC29A1
2034	EPAS1
2038	EPB42
2039	EPB49
2040	STOM
2048	EPHB2
2052	EPHX1
2053	EPHX2
2057	EPOR
2058	EPRS
2059	EPS8
2060	EPS15
2064	ERBB2
2065	ERBB3
2071	ERCC3
2073	ERCC5
2079	ERH
2081	ERN1
2091	FBL
2101	ESRRA
2107	ETF1
2108	ETFA
2109	ETFB
2110	ETFDH
2113	ETS1
2114	ETS2
2119	ETV5
2120	ETV6
2130	EWSR1
2132	EXT2
2135	EXTL2
2147	F2
2153	F5
2157	F8
2158	F9
2159	F10
2160	F11
2165	F13B
2167	FABP4
2168	FABP1
2170	FABP3
2180	FACL2
2181	FACL3
2182	FACL4
2184	FAH
2185	PTK2B
2186	FALZ
2193	FARSL
2194	FASN
2195	FAT
2197	FAU
2200	FBN1
2202	EFEMP1
2203	FBP1
2212	FCGR2A
2213	FCGR2B
2214	FCGR3A
2217	FCGRT
2218	FCMD
2220	FCN2
2222	FDFT1
2224	FDPS
2243	FGA
2244	FGB
2257	FGF12
2260	FGFR1
2261	FGFR3
2264	FGFR4
2266	FGG
2267	FGL1
2268	FGR
2271	FH
2273	FHL1
2274	FHL2
2275	FHL3
2280	FKBP1A
2281	FKBP1B
2287	FKBP3
2288	FKBP4
2289	FKBP5
2308	FOXO1A
2313	FLI1
2314	FLII
2317	FLNB
2318	FLNC
2319	FLOT2
2321	FLT1
2327	FMO2
2330	FMO5
2332	FMR1
2335	FN1
2339	FNTA
2342	FNTB
2350	FOLR2
2353	FOS
2354	FOSB
2355	FOSL2
2356	FPGS
2475	FRAP1
2483	FRG1
2494	NR5A2
2495	FTH1
2512	FTL
2517	FUCA1
2519	FUCA2
2521	FUS
2531	FVT1
2534	FYN
2537	G1P3
2539	G6PD
2542	SLC37A4
2547	G22P1
2548	GAA
2549	GAB1
2550	GABBR1
2551	GABPA
2566	GABRG2
2580	GAK
2581	GALC
2585	GALK2
2589	GALNT1
2590	GALNT2
2592	GALT
2593	GAMT
2597	GAPD
2617	GARS
2619	GAS1
2625	GATA3
2626	GATA4
2628	GATM
2633	GBP1
2634	GBP2
2635	GBP3
2638	GC
2639	GCDH
2642	GCGR
2643	GCH1
2648	GCN5L2
2650	GCNT1
2653	GCSH
2671	GFER
2673	GFPT1
2677	GGCX
2683	B4GALT1
2697	GJA1
2705	GJB1
2710	GK
2719	GPC3
2729	GCLC
2730	GCLM
2731	GLDC
2733	GLE1L
2734	GLG1
2739	GLO1
2744	GLS
2745	GLRX
2746	GLUD1
2752	GLUL
2760	GM2A
2762	GMDS
2764	GMFB
2768	GNA12
2770	GNAI1
2771	GNAI2
2773	GNAI3
2774	GNAL
2778	GNAS
2782	GNB1
2783	GNB2
2787	GNG5
2790	GNG10
2791	GNG11
2794	GNL1
2799	GNS
2800	GOLGA1
2801	GOLGA2
2803	GOLGA4
2804	GOLGB1
2805	GOT1
2806	GOT2
2819	GPD1
2824	GPM6B
2873	GPS1
2876	GPX1
2877	GPX2
2878	GPX3
2879	GPX4
2885	GRB2
2887	GRB10
2892	GRIA3
2896	GRN
2898	GRIK2
2907	GRINA
2920	CXCL2
2923	GRP58
2926	GRSF1
2932	GSK3B
2934	GSN
2935	GSPT1
2937	GSS
2941	GSTA4
2947	GSTM3
2950	GSTP1
2952	GSTT1
2953	GSTT2
2957	GTF2A1
2958	GTF2A2
2959	GTF2B
2963	GTF2F2
2967	GTF2H3
2968	GTF2H4
2971	GTF3A
2975	GTF3C1
2987	GUK1
2990	GUSB
2992	GYG
2998	GYS2
3015	H2AFZ
3017	HIST1H2BD
3020	H3F3A
3021	H3F3B
3026	HABP2
3028	HADH2
3029	HAGH
3030	HADHA
3032	HADHB
3033	HADHSC
3034	HAL
3035	HARS
3037	HAS2
3040	HBA2
3047	HBG1
3048	HBG2
3053	SERPIND1
3054	HCFC1
3065	HDAC1
3069	HDLBP
3070	HELLS
3073	HEXA
3075	HF1
3080	HFL3
3081	HGD
3082	HGF
3091	HIF1A
3092	HIP1
3093	HIP2
3094	HINT1
3098	HK1
3101	HK3
3105	HLA-A
3106	HLA-B
3107	HLA-C
3113	HLA-DPA1
3115	HLA-DPB1
3119	HLA-DQB1
3122	HLA-DRA
3131	HLF
3133	HLA-E
3140	MR1
3145	HMBS
3146	HMGB1
3148	HMGB2
3150	HMGN1
3151	HMGN2
3155	HMGCL
3156	HMGCR
3157	HMGCS1
3159	HMGA1
3161	HMMR
3162	HMOX1
3163	HMOX2
3164	NR4A1
3171	FOXA3
3176	HNMT
3178	HNRPA1
3181	HNRPA2B1
3182	HNRPAB
3183	HNRPC
3184	HNRPD
3185	HNRPF
3187	HNRPH1
3188	HNRPH2
3189	HNRPH3
3190	HNRPK
3191	HNRPL
3192	HNRPU
3199	HOXA2
3240	HP
3242	HPD
3248	HPGD
3249	HPN
3251	HPRT1
3257	HPS1
3263	HPX
3267	HRB
3268	HRBL
3273	HRG
3275	HRMT1L1
3276	HRMT1L2
3280	HES1
3281	HSBP1
3290	HSD11B1
3292	HSD17B1
3294	HSD17B2
3295	HSD17B4
3297	HSF1
3300	DNAJB2
3301	DNAJA1
3303	HSPA1A
3309	HSPA5
3312	HSPA8
3313	HSPA9B
3315	HSPB1
3320	HSPCA
3324	HSPCAL3
3326	HSPCB
3329	HSPD1
3336	HSPE1
3337	DNAJB1
3338	DNAJC4
3339	HSPG2
3344	HTLF
3364	HUS1
3373	HYAL1
3376	IARS
3382	ICA1
3383	ICAM1
3396	ICT1
3397	ID1
3398	ID2
3399	ID3
3400	ID4
3416	IDE
3417	IDH1
3418	IDH2
3419	IDH3A
3420	IDH3B
3422	IDI1
3423	IDS
3429	IFI27
3431	SP110
3434	IFIT1
3454	IFNAR1
3455	IFNAR2
3459	IFNGR1
3475	IFRD1
3476	IGBP1
3479	IGF1
3482	IGF2R
3484	IGFBP1
3485	IGFBP2
3487	IGFBP4
3488	IGFBP5
3490	IGFBP7
3491	CYR61
3507	IGHM
3516	RBPSUH
3551	IKBKB
3554	IL1R1
3556	IL1RAP
3557	IL1RN
3563	IL3RA
3566	IL4R
3569	IL6
3572	IL6ST
3575	IL7R
3576	IL8
3590	IL11RA
3597	IL13RA1
3601	IL15RA
3603	IL16
3607	ILF1
3608	ILF2
3611	ILK
3612	IMPA1
3614	IMPDH1
3615	IMPDH2
3621	ING1
3624	INHBA
3628	INPP1
3631	INPP4A
3638	INSIG1
3643	INSR
3646	EIF3S6
3652	IPP
3654	IRAK1
3655	ITGA6
3660	IRF2
3664	IRF6
3665	IRF7
3672	ITGA1
3674	ITGA2B
3678	ITGA5
3679	ITGA7
3680	ITGA9
3685	ITGAV
3688	ITGB1
3690	ITGB3
3692	ITGB4BP
3693	ITGB5
3697	ITIH1
3698	ITIH2
3700	ITIH4
3703	ITM1
3704	ITPA
3710	ITPR3
3720	JMJ
3725	JUN
3727	JUND
3728	JUP
3735	KARS
3742	KCNA6
3758	KCNJ1
3777	KCNK3
3783	KCNN4
3786	KCNQ3
3791	KDR
3796	KIF2
3799	KIF5B
3832	KIF11
3836	KPNA1
3837	KPNB1
3838	KPNA2
3840	KPNA4
3842	KPNB2
3843	KPNB3
3845	KRAS2
3856	KRT8
3858	KRT10
3875	KRT18
3880	KRT19
3895	KTN1
3898	LAD1
3912	LAMB1
3913	LAMB2
3915	LAMC1
3916	LAMP1
3920	LAMP2
3921	LAMR1
3925	STMN1
3927	LASP1
3929	LBP
3931	LCAT
3936	LCP1
3939	LDHA
3945	LDHB
3949	LDLR
3950	LECT2
3953	LEPR
3956	LGALS1
3958	LGALS3
3960	LGALS4
3964	LGALS8
3977	LIFR
3981	LIG4
3983	ABLIM1
3987	LIMS1
3995	FADS3
3998	LMAN1
4000	LMNA
4001	LMNB1
4005	LMO2
4008	LMO7
4023	LPL
4026	LPP
4033	LRMP
4035	LRP1
4043	LRPAP1
4047	LSS
4048	LTA4H
4052	LTBP1
4059	LU
4061	LY6E
4071	TM4SF1
4076	M11S1
4082	MARCKS
4085	MAD2L1
4087	MADH2
4089	MADH4
4090	MADH5
4094	MAF
4121	MAN1A1
4122	MAN2A2
4124	MAN2A1
4128	MAOA
4129	MAOB
4131	MAP1B
4133	MAP2
4134	MAP4
4141	MARS
4143	MAT1A
4144	MAT2A
4147	MATN2
4150	MAZ
4151	MB
4154	MBNL1
4162	MCAM
4170	MCL1
4171	MCM2
4172	MCM3
4173	MCM4
4174	MCM5
4179	MCP
4189	DNAJB9
4190	MDH1
4191	MDH2
4194	MDM4
4201	MEA
4205	MEF2A
4207	MEF2B
4208	MEF2C
4216	MAP3K4
4217	MAP3K5
4218	MEL
4233	MET
4236	MFAP1
4245	MGAT1
4247	MGAT2
4255	MGMT
4257	MGST1
4258	MGST2
4259	MGST3
4281	MID1
4283	CXCL9
4286	MITF
4289	MKLN1
4291	MLF1
4297	MLL
4299	MLLT2
4301	MLLT4
4302	MLLT6
4303	MLLT7
4313	MMP2
4324	MMP15
4329	ALDH6A1
4336	MOBP
4338	MOCS2
4343	MOV10
4350	MPG
4357	MPST
4430	MYO1B
4477	MSMB
4478	MSN
4481	MSR1
4485	MST1
4489	MT1A
4494	MT1F
4507	MTAP
4515	MTCP1
4542	MYO1F
4547	MTP
4580	MTX1
4591	TRIM37
4594	MUT
4595	MUTYH
4598	MVK
4601	MXI1
4609	MYC
4615	MYD88
4616	GADD45B
4626	MYH8
4627	MYH9
4628	MYH10
4629	MYH11
4635	MYL4
4637	MYL6
4641	MYO1C
4642	MYO1D
4644	MYO5A
4646	MYO6
4647	MYO7A
4649	MYO9A
4651	MYO10
4659	PPP1R12A
4660	PPP1R12B
4661	MYT1
4664	NAB1
4665	NAB2
4666	NACA
4668	NAGA
4670	HNRPM
4673	NAP1L1
4674	NAP1L2
4681	NBL1
4684	NCAM1
4686	NCBP1
4688	NCF2
4690	NCK1
4691	NCL
4695	NDUFA2
4696	NDUFA3
4697	NDUFA4
4698	NDUFA5
4701	NDUFA7
4702	NDUFA8
4703	NEB
4704	NDUFA9
4705	NDUFA10
4706	NDUFAB1
4708	NDUFB2
4711	NDUFB5
4714	NDUFB8
4715	NDUFB9
4718	NDUFC2
4719	NDUFS1
4720	NDUFS2
4722	NDUFS3
4724	NDUFS4
4725	NDUFS5
4726	NDUFS6
4728	NDUFS8
4729	NDUFV2
4731	NDUFV3
4734	NEDD4
4735	NEDD5
4739	NEDD9
4752	NEK3
4758	NEU1
4763	NF1
4771	NF2
4773	NFATC2
4774	NFIA
4775	NFATC3
4776	NFATC4
4779	NFE2L1
4780	NFE2L2
4781	NFIB
4782	NFIC
4783	NFIL3
4790	NFKB1
4792	NFKBIA
4793	NFKBIB
4794	NFKBIE
4799	NFX1
4801	NFYB
4802	NFYC
4809	NHP2L1
4811	NID
4814	NINJ1
4817	NIT1
4820	NKTR
4830	NME1
4832	NME3
4833	NME4
4836	NMT1
4837	NNMT
4839	NOL1
4841	NONO
4848	CNOT2
4851	NOTCH1
4853	NOTCH2
4862	NPAS2
4863	NPAT
4864	NPC1
4869	NPM1
4881	NPR1
4886	NPY1R
4891	SLC11A2
4892	NRAP
4893	NRAS
4897	NRCAM
4898	NRD1
4901	NRL
4904	NSEP1
4907	NT5E
4913	NTHL1
4924	NUCB1
4925	NUCB2
4926	NUMA1
4927	NUP88
4929	NR4A2
4939	OAS2
4942	OAT
4946	OAZ1
4947	OAZ2
4952	OCRL
4953	ODC1
4967	OGDH
4968	OGG1
4973	OLR1
4974	OMG
4976	OPA1
4978	OPCML
5000	ORC4L
5004	ORM1
5018	OXA1L
5025	P2RX4
5034	P4HB
5036	PA2G4
5037	PBP
5045	FURIN
5048	PAFAH1B1
5049	PAFAH1B2
5052	PRDX1
5053	PAH
5054	SERPINE1
5062	PAK2
5066	PAM
5073	PARN
5074	PAWR
5087	PBX1
5091	PC
5092	PCBD
5093	PCBP1
5095	PCCA
5096	PCCB
5098	PCDHGC3
5105	PCK1
5110	PCMT1
5111	PCNA
5116	PCNT2
5119	PCOLN3
5127	PCTK1
5134	PDCD2
5138	PDE2A
5139	PDE3A
5140	PDE3B
5144	PDE4D
5150	PDE7A
5151	PDE8A
5152	PDE9A
5156	PDGFRA
5160	PDHA1
5162	PDHB
5163	PDK1
5164	PDK2
5166	PDK4
5167	ENPP1
5170	PDPK1
5174	PDZK1
5175	PECAM1
5176	SERPINF1
5178	PEG3
5184	PEPD
5192	PEX10
5194	PEX13
5199	PFC
5201	PFDN1
5202	PFDN2
5203	PFDN4
5204	PFDN5
5205	ATP8B1
5211	PFKL
5213	PFKM
5216	PFN1
5217	PFN2
5218	PFTK1
5223	PGAM1
5226	PGD
5230	PGK1
5236	PGM1
5239	PGM5
5250	SLC25A3
5256	PHKA2
5257	PHKB
5264	PHYH
5265	SERPINA1
5269	SERPINB6
5270	SERPINE2
5272	SERPINB9
5274	SERPINI1
5277	PIGA
5279	PIGC
5281	PIGF
5283	PIGH
5284	PIGR
5286	PIK3C2A
5289	PIK3C3
5292	PIM1
5293	PIK3CD
5295	PIK3R1
5298	PIK4CB
5300	PIN1
5306	PITPN
5310	PKD1
5313	PKLR
5315	PKM2
5317	PKP1
5318	PKP2
5320	PLA2G2A
5325	PLAGL1
5327	PLAT
5329	PLAUR
5330	PLCB2
5331	PLCB3
5336	PLCG2
5337	PLD1
5339	PLEC1
5340	PLG
5341	PLEK
5342	PLGL
5345	SERPINF2
5351	PLOD
5352	PLOD2
5355	PLP2
5356	PLRG1
5357	PLS1
5358	PLS3
5359	PLSCR1
5364	PLXNB1
5376	PMP22
5394	PMSCL2
5420	PODXL
5423	POLB
5425	POLD2
5428	POLG
5430	POLR2A
5432	POLR2C
5436	POLR2G
5437	POLR2H
5440	POLR2K
5442	POLRMT
5444	PON1
5446	PON3
5447	POR
5464	PP
5469	PPARBP
5471	PPAT
5473	PPBP
5476	PPGB
5478	PPIA
5479	PPIB
5494	PPM1A
5496	PPM1G
5499	PPP1CA
5500	PPP1CB
5501	PPP1CC
5502	PPP1R1A
5504	PPP1R2
5507	PPP1R3C
5510	PPP1R7
5511	PPP1R8
5515	PPP2CA
5516	PPP2CB
5525	PPP2R5A
5526	PPP2R5B
5527	PPP2R5C
5528	PPP2R5D
5530	PPP3CA
5532	PPP3CB
5533	PPP3CC
5534	PPP3R1
5536	PPP5C
5537	PPP6C
5538	PPT1
5546	PRCC
5547	PRCP
5551	PRF1
5552	PRG1
5562	PRKAA1
5564	PRKAB1
5565	PRKAB2
5567	PRKACB
5569	PKIA
5571	PRKAG1
5573	PRKAR1A
5578	PRKCA
5579	PRKCB1
5584	PRKCI
5586	PRKCL2
5589	PRKCSH
5591	PRKDC
5594	MAPK1
5598	MAPK7
5601	MAPK9
5604	MAP2K1
5605	MAP2K2
5606	MAP2K3
5607	MAP2K5
5608	MAP2K6
5609	MAP2K7
5611	DNAJC3
5612	PRKRIR
5621	PRNP
5627	PROS1
5629	PROX1
5635	PRPSAP1
5636	PRPSAP2
5641	LGMN
5648	MASP1
5652	PRSS8
5660	PSAP
5663	PSEN1
5664	PSEN2
5672	PSG4
5682	PSMA1
5683	PSMA2
5684	PSMA3
5685	PSMA4
5686	PSMA5
5687	PSMA6
5688	PSMA7
5689	PSMB1
5690	PSMB2
5691	PSMB3
5692	PSMB4
5693	PSMB5
5694	PSMB6
5695	PSMB7
5698	PSMB9
5699	PSMB10
5700	PSMC1
5702	PSMC3
5704	PSMC4
5706	PSMC6
5707	PSMD1
5708	PSMD2
5711	PSMD5
5713	PSMD7
5714	PSMD8
5716	PSMD10
5717	PSMD11
5718	PSMD12
5719	PSMD13
5720	PSME1
5734	PTGER4
5738	PTGFRN
5756	PTK9
5763	PTMS
5768	QSCN6
5771	PTPN2
5774	PTPN3
5775	PTPN4
5777	PTPN6
5781	PTPN11
5782	PTPN12
5786	PTPRA
5787	PTPRB
5788	PTPRC
5789	PTPRD
5792	PTPRF
5796	PTPRK
5805	PTS
5814	PURB
5817	PVR
5819	PVRL2
5822	PWP2H
5824	PXF
5825	ABCD3
5828	PXMP3
5832	PYCS
5834	PYGB
5860	QDPR
5861	RAB1A
5862	RAB2
5863	RAB2L
5865	RAB3B
5868	RAB5A
5870	RAB6A
5873	RAB27A
5874	RAB27B
5879	RAC1
5885	RAD21
5887	RAD23B
5894	RAF1
5898	RALA
5900	RALGDS
5901	RAN
5902	RANBP1
5903	RANBP2
5906	RAP1A
5908	RAP1B
5910	RAP1GDS1
5911	RAP2A
5912	RAP2B
5914	RARA
5917	RARS
5919	RARRES2
5920	RARRES3
5921	RASA1
5925	RB1
5926	RBBP1
5927	RBBP2
5928	RBBP4
5930	RBBP6
5931	RBBP7
5935	RBM3
5936	RBM4
5937	RBMS1
5962	RDX
5967	REG1A
5970	RELA
5973	RENBP
5976	RENT1
5980	REV3L
5981	RFC1
5983	RFC3
5984	RFC4
5987	RFP
6000	RGS7
6004	RGS16
6005	RHAG
6009	RHEB
6015	RING1
6035	RNASE1
6038	RNASE4
6045	RNF2
6046	BRD2
6047	RNF4
6049	RNF6
6050	RNH
6051	RNPEP
6059	ABCE1
6092	ROBO2
6093	ROCK1
6097	RORC
6117	RPA1
6118	RPA2
6122	RPL3
6124	RPL4
6125	RPL5
6129	RPL7
6132	RPL8
6134	RPL10
6135	RPL11
6137	RPL13
6138	RPL15
6139	RPL17
6141	RPL18
6142	RPL18A
6143	RPL19
6144	RPL21
6146	RPL22
6150	MRPL23
6152	RPL24
6155	RPL27
6156	RPL30
6157	RPL27A
6158	RPL28
6160	RPL31
6161	RPL32
6164	RPL34
6165	RPL35A
6167	RPL37
6168	RPL37A
6169	RPL38
6170	RPL39
6171	RPL41
6173	RPL36A
6176	RPLP1
6181	RPLP2
6184	RPN1
6187	RPS2
6188	RPS3
6189	RPS3A
6192	RPS4Y
6193	RPS5
6194	RPS6
6197	RPS6KA3
6198	RPS6KB1
6199	RPS6KB2
6201	RPS7
6203	RPS9
6205	RPS11
6206	RPS12
6208	RPS14
6210	RPS15A
6217	RPS16
6218	RPS17
6222	RPS18
6223	RPS19
6224	RPS20
6228	RPS23
6229	RPS24
6230	RPS25
6231	RPS26
6232	RPS27
6233	RPS27A
6234	RPS28
6235	RPS29
6238	RRBP1
6240	RRM1
6251	RSU1
6256	RXRA
6257	RXRB
6272	SORT1
6279	S100A8
6280	S100A9
6281	S100A10
6288	SAA1
6291	SAA4
6294	SAFB
6301	SARS
6303	SAT
6304	SATB1
6309	SC5DL
6310	SCA1
6311	SCA2
6314	SCA7
6319	SCD
6322	SCML1
6341	SCO1
6342	SCP2
6347	CCL2
6359	CCL15
6360	CCL16
6366	CCL21
6368	CCL23
6372	CXCL6
6373	CXCL11
6376	CX3CL1
6382	SDC1
6385	SDC4
6386	SDCBP
6387	CXCL12
6388	SDF2
6390	SDHB
6392	SDHD
6396	SEC13L1
6400	SEL1L
6401	SELE
6414	SEPP1
6416	MAP2K4
6418	SET
6421	SFPQ
6426	SFRS1
6427	SFRS2
6428	SFRS3
6429	SFRS4
6430	SFRS5
6431	SFRS6
6432	SFRS7
6434	SFRS10
6443	SGCB
6446	SGK
6447	SGNE1
6449	SGT
6451	SH3BGRL
6452	SH3BP2
6453	ITSN1
6455	SH3GL1
6462	SHBG
6468	SHFM3
6470	SHMT1
6472	SHMT2
6477	SIAH1
6478	SIAH2
6480	SIAT1
6490	SILV
6498	SKIL
6500	SKP1A
6502	SKP2
6505	SLC1A1
6510	SLC1A5
6513	SLC2A1
6514	SLC2A2
6520	SLC3A2
6521	SLC4A1
6530	SLC6A2
6542	SLC7A2
6558	SLC12A2
6560	SLC12A4
6567	SLC16A2
6571	SLC18A2
6574	SLC20A1
6575	SLC20A2
6576	SLC25A1
6579	SLC21A3
6580	SLC22A1
6590	SLPI
6596	SMARCA3
6597	SMARCA4
6599	SMARCC1
6602	SMARCD1
6603	SMARCD2
6605	SMARCE1
6608	SMO
6609	SMPD1
6612	SMT3H1
6613	SMT3H2
6614	SN
6622	SNCA
6624	FSCN1
6625	SNRP70
6627	SNRPA1
6628	SNRPB
6629	SNRPB2
6635	SNRPE
6638	SNRPN
6646	SOAT1
6647	SOD1
6648	SOD2
6650	SOLH
6651	SON
6652	SORD
6654	SOS1
6659	SOX4
6662	SOX9
6667	SP1
6672	SP100
6674	SPAG1
6675	UAP1
6678	SPARC
6690	SPINK1
6696	SPP1
6709	SPTAN1
6711	SPTBN1
6713	SQLE
6715	SRD5A1
6721	SREBF2
6722	SRF
6726	SRP9
6727	SRP14
6728	SRP19
6729	SRP54
6730	SRP68
6731	SRP72
6744	SSFA2
6745	SSR1
6747	SSR3
6748	SSR4
6749	SSRP1
6760	SS18
6764	ST5
6767	ST13
6772	STAT1
6774	STAT3
6778	STAT6
6780	STAU
6782	STCH
6786	STIM1
6788	STK3
6793	STK10
6794	STK11
6810	STX4A
6811	STX5A
6812	STXBP1
6813	STXBP2
6814	STXBP3
6822	SULT2A1
6829	SUPT5H
6830	SUPT6H
6832	SUPV3L1
6834	SURF1
6836	SURF4
6838	SURF6
6840	SVIL
6850	SYK
6856	SYPL
6867	TACC1
6873	TAF2
6876	TAGLN
6880	TAF9
6881	TAF10
6882	TAF11
6886	TAL1
6891	TAP2
6892	TAPBP
6894	TARBP1
6897	TARS
6902	TBCA
6903	TBCC
6904	TBCD
6905	TBCE
6906	SERPINA7
6907	TBL1X
6917	TCEA1
6921	TCEB1
6923	TCEB2
6924	TCEB3
6925	TCF4
6928	TCF2
6929	TCF3
6932	TCF7
6938	TCF12
6942	TCF20
6945	TCFL4
6948	TCN2
6949	TCOF1
6950	TCP1
6992	PPP1R11
6993	TCTEL1
6996	TDG
6999	TDO2
7001	PRDX2
7003	TEAD1
7009	TEGT
7011	TEP1
7018	TF
7030	TFE3
7033	TFF3
7035	TFPI
7036	TFR2
7037	TFRC
7039	TGFA
7041	TGFB1I1
7043	TGFB3
7045	TGFBI
7048	TGFBR2
7049	TGFBR3
7050	TGIF
7052	TGM2
7057	THBS1
7059	THBS3
7064	THOP1
7069	THRSP
7070	THY1
7071	TIEG
7072	TIA1
7074	TIAM1
7075	TIE
7076	TIMP1
7077	TIMP2
7078	TIMP3
7082	TJP1
7086	TKT
7088	TLE1
7094	TLN1
7095	TLOC1
7099	TLR4
7102	TM4SF2
7104	TM4SF4
7105	TM4SF6
7107	TM7SF1
7108	TM7SF2
7111	TMOD1
7112	TMPO
7113	TMPRSS2
7114	TMSB4X
7123	TNA
7126	TNFAIP1
7127	TNFAIP2
7128	TNFAIP3
7132	TNFRSF1A
7135	TNNI1
7138	TNNT1
7139	TNNT2
7145	TNS
7150	TOP1
7153	TOP2A
7155	TOP2B
7158	TP53BP1
7163	TPD52
7165	TPD52L2
7168	TPM1
7170	TPM3
7172	TPMT
7173	TPO
7174	TPP2
7178	TPT1
7181	NR2C1
7182	NR2C2
7184	TRA1
7204	TRIO
7247	TSN
7248	TSC1
7249	TSC2
7251	TSG101
7257	TSNAX
7259	TSPYL
7263	TST
7264	TSTA3
7265	TTC1
7267	TTC3
7268	TTC4
7275	TUB
7276	TTR
7280	TUBB
7283	TUBG1
7284	TUFM
7295	TXN
7297	TYK2
7298	TYMS
7307	U2AF1
7311	UBA52
7314	UBB
7316	UBC
7318	UBE1L
7320	UBE2B
7323	UBE2D3
7324	UBE2E1
7326	UBE2G1
7327	UBE2G2
7328	UBE2H
7329	UBE2I
7332	UBE2L3
7335	UBE2V1
7336	UBE2V2
7337	UBE3A
7342	UBP1
7343	UBTF
7345	UCHL1
7347	UCHL3
7353	UFD1L
7355	SLC35A2
7357	UGCG
7358	UGDH
7363	UGT2B4
7364	UGT2B7
7365	UGT2B10
7366	UGT2B15
7372	UMPS
7376	NR1H2
7378	UPP1
7381	UQCRB
7384	UQCRC1
7385	UQCRC2
7386	UQCRFS1
7388	UQCRH
7389	UROD
7398	USP1
7405	UVRAG
7407	VARS2
7408	VASP
7410	VAV2
7412	VCAM1
[truncated: 3,782 more rows]
