# Supplementary material for: The Retinome – Defining a reference transcriptome of the adult mammalian retina/retinal pigment epithelium
Source: BMC Genomics. 2004 Jul 29;5:50. doi: 10.1186/1471-2164-5-50 (PMC512282; doi:10.1186/1471-2164-5-50)
Supplement: Additional File 11 — Partial gene list of the prostate transcriptome [file 1471-2164-5-50-S11.xls]

## Sheet: suppl table 11
Supplemental table 11. Partial gene list of the prostate transcriptome
LocusLink	Gene Symbol
2	A2M
12	SERPINA3
14	AAMP
16	AARS
20	ABCA2
21	ABCA3
23	ABCF1
25	ABL1
27	ABL2
29	ABR
30	ACAA1
34	ACADM
36	ACADSB
38	ACAT1
39	ACAT2
47	ACLY
48	ACO1
50	ACO2
51	ACOX1
52	ACP1
53	ACP2
55	ACPP
59	ACTA2
60	ACTB
71	ACTG1
72	ACTG2
91	ACVR1B
95	ACY1
98	ACYP2
102	ADAM10
103	ADAR
104	ADARB1
109	ADCY3
112	ADCY6
113	ADCY7
118	ADD1
120	ADD3
123	ADFP
125	ADH1B
128	ADH5
132	ADK
136	ADORA2B
142	ADPRT
146	ADRA1D
150	ADRA2A
156	ADRBK1
157	ADRBK2
158	ADSL
159	ADSS
160	AP2A1
161	AP2A2
162	AP1B1
163	AP2B1
164	AP1G1
166	AES
172	AFG3L1
175	AGA
178	AGL
182	JAG1
183	AGT
191	AHCY
195	AHNAK
199	AIF1
202	AIM1
204	AK2
205	AK3
207	AKT1
208	AKT2
214	ALCAM
216	ALDH1A1
217	ALDH2
219	ALDH1B1
220	ALDH1A3
221	ALDH3B1
222	ALDH3B2
223	ALDH9A1
224	ALDH3A2
226	ALDOA
229	ALDOB
230	ALDOC
231	AKR1B1
240	ALOX5
244	ANXA8
262	AMD1
267	AMFR
271	AMPD2
274	BIN1
275	AMT
280	AMY2B
283	ANG
284	ANGPT1
288	ANK3
290	ANPEP
291	SLC25A4
292	SLC25A5
293	SLC25A6
301	ANXA1
302	ANXA2
306	ANXA3
308	ANXA5
310	ANXA7
311	ANXA11
316	AOX1
317	APAF1
322	APBB1
327	APEH
329	BIRC2
330	BIRC3
331	BIRC4
332	BIRC5
334	APLP2
341	APOC1
344	APOC2
348	APOE
351	APP
353	APRT
354	KLK3
355	TNFRSF6
357	APXL
358	AQP1
361	AQP4
367	AR
369	ARAF1
372	ARCN1
375	ARF1
377	ARF3
378	ARF4
381	ARF5
382	ARF6
384	ARG2
387	ARHA
388	ARHB
389	ARHC
392	ARHGAP1
393	ARHGAP4
396	ARHGDIA
397	ARHGDIB
400	ARL1
402	ARL2
405	ARNT
406	ARNTL
408	ARRB1
410	ARSA
411	ARSB
414	ARSD
421	ARVCF
427	ASAH1
435	ASL
439	ASNA1
440	ASNS
445	ASS
463	ATBF1
466	ATF1
467	ATF3
468	ATF4
471	ATIC
473	RERE
475	ATOX1
476	ATP1A1
477	ATP1A2
481	ATP1B1
483	ATP1B3
488	ATP2A2
489	ATP2A3
490	ATP2B1
493	ATP2B4
498	ATP5A1
501	ALDH7A1
513	ATP5D
514	ATP5E
515	ATP5F1
516	ATP5G1
517	ATP5G2
518	ATP5G3
521	ATP5I
522	ATP5J
523	ATP6V1A
526	ATP6V1B2
527	ATP6V0C
528	ATP6V1C1
529	ATP6V1E1
533	ATP6V0B
537	ATP6AP1
539	ATP5O
545	ATR
546	ATRX
547	ATSV
550	AUP1
558	AXL
567	B2M
572	BAD
573	BAG1
580	BARD1
581	BAX
582	BBS1
583	BBS2
585	BBS4
587	BCAT2
595	CCND1
596	BCL2
597	BCL2A1
598	BCL2L1
599	BCL2L2
607	BCL9
613	BCR
617	BCS1L
629	BF
633	BGN
637	BID
642	BLMH
644	BLVRA
645	BLVRB
648	BMI1
657	BMPR1A
659	BMPR2
662	BNIP1
663	BNIP2
664	BNIP3
665	BNIP3L
667	BPAG1
677	ZFP36L1
678	ZFP36L2
682	BSG
684	BST2
686	BTD
687	BTEB1
689	BTF3
694	BTG1
706	BZRP
708	C1QBP
710	SERPING1
712	C1QA
713	C1QB
715	C1R
716	C1S
717	C2
718	C3
730	C7
734	C8orf1
738	C11orf2
740	MRPL49
741	C11orf5
744	C11orf8
753	C18orf1
754	PTTG1IP
755	C21orf2
757	C21orf4
770	CA11
780	DDR1
783	CACNB2
784	CACNB3
788	SLC25A20
800	CALD1
801	CALM1
805	CALM2
808	CALM3
811	CALR
813	CALU
816	CAMK2B
817	CAMK2D
818	CAMK2G
819	CAMLG
821	CANX
822	CAPG
823	CAPN1
826	CAPNS1
828	CAPS
829	CAPZA1
830	CAPZA2
832	CAPZB
833	CARS
834	CASP1
842	CASP9
847	CAT
857	CAV1
858	CAV2
862	CBFA2T1
864	RUNX3
865	CBFB
867	CBL
871	SERPINH1
873	CBR1
874	CBR3
875	CBS
889	CCM1
894	CCND2
900	CCNG1
901	CCNG2
902	CCNH
908	CCT6A
919	CD3Z
928	CD9
929	CD14
934	CD24
939	TNFRSF7
949	SCARB1
950	SCARB2
951	CD37
952	CD38
955	ENTPD6
960	CD44
961	CD47
962	CD48
963	CD53
965	CD58
966	CD59
967	CD63
968	CD68
971	CD72
972	CD74
974	CD79B
975	CD81
976	CD97
977	CD151
987	LRBA
989	CDC10
991	CDC20
997	CDC34
998	CDC42
999	CDH1
1001	CDH3
1003	CDH5
1018	CDK3
1019	CDK4
1020	CDK5
1024	CDK8
1026	CDKN1A
1028	CDKN1C
1033	CDKN3
1038	CDR1
1039	CDR2
1043	CDW52
1050	CEBPA
1051	CEBPB
1052	CEBPD
1054	CEBPG
1059	CENPB
1066	CES1
1069	CETN2
1072	CFL1
1073	CFL2
1102	CHC1L
1104	CHC1
1105	CHD1
1106	CHD2
1107	CHD3
1108	CHD4
1112	CHES1
1119	CHK
1120	CHKL
1123	CHN1
1128	CHRM1
1130	CHS1
1140	CHRNB1
1152	CKB
1153	CIRBP
1155	CKAP1
1158	CKM
1163	CKS1B
1164	CKS2
1174	AP1S1
1175	AP2S1
1176	AP3S1
1182	CLCN3
1185	CLCN6
1186	CLCN7
1191	CLU
1192	CLIC1
1196	CLK2
1198	CLK3
1200	CLN2
1201	CLN3
1203	CLN5
1211	CLTA
1213	CLTC
1263	CNK
1264	CNN1
1265	CNN2
1266	CNN3
1267	CNP
1277	COL1A1
1278	COL1A2
1281	COL3A1
1282	COL4A1
1284	COL4A2
1287	COL4A5
1288	COL4A6
1289	COL5A1
1290	COL5A2
1291	COL6A1
1292	COL6A2
1293	COL6A3
1294	COL7A1
1295	COL8A1
1298	COL9A2
1299	COL9A3
1303	COL12A1
1307	COL16A1
1308	COL17A1
1312	COMT
1315	COPB
1316	COPEB
1317	SLC31A1
1327	COX4I1
1337	COX6A1
1345	COX6C
1347	COX7A2
1349	COX7B
1351	COX8
1353	COX11
1355	COX15
1356	CP
1357	CPA1
1362	CPD
1363	CPE
1364	CLDN4
1365	CLDN3
1366	CLDN7
1368	CPM
1374	CPT1A
1375	CPT1B
1382	CRABP2
1385	CREB1
1386	ATF2
1387	CREBBP
1389	CREBL2
1390	CREM
1396	CRIP1
1397	CRIP2
1399	CRKL
1431	CS
1432	MAPK14
1441	CSF3R
1445	CSK
1452	CSNK1A1
1453	CSNK1D
1454	CSNK1E
1455	CSNK1G2
1456	CSNK1G3
1457	CSNK2A1
1459	CSNK2A2
1460	CSNK2B
1464	CSPG4
1465	CSRP1
1468	SLC25A10
1471	CST3
1476	CSTB
1477	CSTF1
1479	CSTF3
1486	CTBS
1487	CTBP1
1495	CTNNA1
1499	CTNNB1
1500	CTNND1
1506	CTRL
1508	CTSB
1509	CTSD
1511	CTSG
1512	CTSH
1513	CTSK
1514	CTSL
1519	CTSO
1522	CTSZ
1523	CUTL1
1524	CX3CR1
1528	CYB5
1534	CYB561
1535	CYBA
1537	CYC1
1540	CYLD
1543	CYP1A1
1545	CYP1B1
1565	CYP2D6
1573	CYP2J2
1577	CYP3A5
1591	CYP24A1
1593	CYP27A1
1595	CYP51A1
1602	DACH
1603	DAD1
1604	DAF
1611	DAP
1613	DAPK3
1615	DARS
1616	DAXX
1622	DBI
1628	DBP
1634	DCN
1635	DCTD
1636	ACE
1639	DCTN1
1642	DDB1
1643	DDB2
1644	DDC
1647	GADD45A
1649	DDIT3
1650	DDOST
1652	DDT
1653	DDX1
1654	DDX3X
1655	DDX5
1656	DDX6
1657	DMXL1
1659	DHX8
1660	DHX9
1665	DHX15
1666	DECR1
1674	DES
1675	DF
1676	DFFA
1716	DGUOK
1719	DHFR
1725	DHPS
1727	DIA1
1728	NQO1
1730	DIAPH2
1734	DIO2
1736	DKC1
1738	DLD
1739	DLG1
1740	DLG2
1741	DLG3
1742	DLG4
1760	DMPK
1762	DMWD
1773	DNASE1
1774	DNASE1L1
1775	DNASE1L2
1777	DNASE2
1778	DNCH1
1780	DNCI1
1783	DNCLI2
1785	DNM2
1786	DNMT1
1788	DNMT3A
1794	DOCK2
1795	DOCK3
1797	DOM3Z
1798	DPAGT1
1803	DPP4
1805	DPT
1808	DPYSL2
1809	DPYSL3
1810	DR1
1819	DRG2
1820	DRIL1
1822	DRPLA
1825	DSC3
1831	DSIPI
1832	DSP
1836	SLC26A2
1838	DTNB
1841	DTYMK
1843	DUSP1
1844	DUSP2
1846	DUSP4
1848	DUSP6
1854	DUT
1856	DVL2
1857	DVL3
1859	DYRK1A
1861	DYT1
1874	E2F4
1875	E2F5
1877	E4F1
1879	EBF
1889	ECE1
1890	ECGF1
1891	ECH1
1892	ECHS1
1893	ECM1
1902	EDG2
1903	EDG3
1909	EDNRA
1910	EDNRB
1911	PHC1
1915	EEF1A1
1917	EEF1A2
1933	EEF1B2
1936	EEF1D
1937	EEF1G
1938	EEF2
1939	LGTN
1947	EFNB1
1948	EFNB2
1952	CELSR2
1955	EGFL5
1958	EGR1
1964	EIF1A
1965	EIF2S1
1967	EIF2B1
1968	EIF2S3
1973	EIF4A1
1974	EIF4A2
1975	EIF4B
1977	EIF4E
1979	EIF4EBP2
1981	EIF4G1
1982	EIF4G2
1983	EIF5
1984	EIF5A
1992	SERPINB1
1994	ELAVL1
1998	ELF2
1999	ELF3
2009	EML1
2010	EMD
2011	MARK2
2012	EMP1
2013	EMP2
2014	EMP3
2017	EMS1
2021	ENDOG
2022	ENG
2023	ENO1
2026	ENO2
2027	ENO3
2029	ENSA
2033	EP300
2034	EPAS1
2039	EPB49
2040	STOM
2041	EPHA1
2042	EPHA3
2043	EPHA4
2045	EPHA7
2047	EPHB1
2050	EPHB4
2052	EPHX1
2053	EPHX2
2058	EPRS
2059	EPS8
2060	EPS15
2064	ERBB2
2065	ERBB3
2068	ERCC2
2071	ERCC3
2073	ERCC5
2079	ERH
2091	FBL
2098	ESD
2101	ESRRA
2107	ETF1
2108	ETFA
2109	ETFB
2110	ETFDH
2115	ETV1
2119	ETV5
2120	ETV6
2121	EVC
2122	EVI1
2123	EVI2A
2130	EWSR1
2131	EXT1
2132	EXT2
2135	EXTL2
2137	EXTL3
2139	EYA2
2152	F3
2157	F8
2159	F10
2166	FAAH
2170	FABP3
2176	FANCC
2180	FACL2
2181	FACL3
2182	FACL4
2184	FAH
2185	PTK2B
2188	FANCF
2189	FANCG
2192	FBLN1
2193	FARSL
2194	FASN
2195	FAT
2197	FAU
2199	FBLN2
2200	FBN1
2202	EFEMP1
2203	FBP1
2205	FCER1A
2212	FCGR2A
2214	FCGR3A
2217	FCGRT
2218	FCMD
2222	FDFT1
2230	FDX1
2235	FECH
2237	FEN1
2239	GPC4
2242	FES
2245	FGD1
2258	FGF13
2260	FGFR1
2261	FGFR3
2273	FHL1
2274	FHL2
2275	FHL3
2280	FKBP1A
2286	FKBP2
2287	FKBP3
2288	FKBP4
2289	FKBP5
2294	FOXF1
2308	FOXO1A
2314	FLII
2316	FLNA
2317	FLNB
2318	FLNC
2319	FLOT2
2321	FLT1
2331	FMOD
2332	FMR1
2335	FN1
2339	FNTA
2342	FNTB
2350	FOLR2
2353	FOS
2354	FOSB
2355	FOSL2
2395	FRDA
2475	FRAP1
2487	FRZB
2495	FTH1
2517	FUCA1
2519	FUCA2
2521	FUS
2531	FVT1
2537	G1P3
2539	G6PD
2542	SLC37A4
2547	G22P1
2548	GAA
2549	GAB1
2550	GABBR1
2553	GABPB2
2566	GABRG2
2568	GABRP
2580	GAK
2581	GALC
2582	GALE
2585	GALK2
2589	GALNT1
2590	GALNT2
2591	GALNT3
2592	GALT
2593	GAMT
2596	GAP43
2597	GAPD
2618	GART
2619	GAS1
2621	GAS6
2624	GATA2
2629	GBA
2631	GBAS
2633	GBP1
2634	GBP2
2635	GBP3
2639	GCDH
2648	GCN5L2
2653	GCSH
2664	GDI1
2665	GDI2
2671	GFER
2673	GFPT1
2677	GGCX
2678	GGT1
2683	B4GALT1
2697	GJA1
2729	GCLC
2730	GCLM
2734	GLG1
2739	GLO1
2744	GLS
2745	GLRX
2746	GLUD1
2752	GLUL
2760	GM2A
2762	GMDS
2764	GMFB
2767	GNA11
2768	GNA12
2770	GNAI1
2771	GNAI2
2773	GNAI3
2774	GNAL
2775	GNAO1
2778	GNAS
2782	GNB1
2783	GNB2
2787	GNG5
2791	GNG11
2794	GNL1
2799	GNS
2800	GOLGA1
2801	GOLGA2
2802	GOLGA3
2803	GOLGA4
2804	GOLGB1
2806	GOT2
2810	SFN
2812	GP1BB
2817	GPC1
2820	GPD2
2824	GPM6B
2844	GPR21
2850	GPR27
2852	GPR30
2869	GPRK5
2873	GPS1
2876	GPX1
2877	GPX2
2878	GPX3
2879	GPX4
2885	GRB2
2887	GRB10
2896	GRN
2907	GRINA
2908	NR3C1
2923	GRP58
2926	GRSF1
2931	GSK3A
2932	GSK3B
2934	GSN
2935	GSPT1
2936	GSR
2937	GSS
2941	GSTA4
2947	GSTM3
2950	GSTP1
2952	GSTT1
2953	GSTT2
2957	GTF2A1
2958	GTF2A2
2959	GTF2B
2961	GTF2E2
2962	GTF2F1
2963	GTF2F2
2966	GTF2H2
2968	GTF2H4
2972	BRF1
2975	GTF3C1
2976	GTF3C2
2987	GUK1
2990	GUSB
2992	GYG
2995	GYPC
2997	GYS1
3005	H1F0
3008	HIST1H1E
3014	H2AFX
3015	H2AFZ
3017	HIST1H2BD
3020	H3F3A
3021	H3F3B
3028	HADH2
3029	HAGH
3030	HADHA
3032	HADHB
3033	HADHSC
3035	HARS
3040	HBA2
3047	HBG1
3054	HCFC1
3065	HDAC1
3068	HDGF
3069	HDLBP
3073	HEXA
3074	HEXB
3075	HF1
3093	HIP2
3094	HINT1
3097	HIVEP2
3098	HK1
3099	HK2
3105	HLA-A
3106	HLA-B
3107	HLA-C
3109	HLA-DMB
3111	HLA-DOA
3113	HLA-DPA1
3115	HLA-DPB1
3117	HLA-DQA1
3119	HLA-DQB1
3122	HLA-DRA
3123	HLA-DRB1
3125	HLA-DRB3
3126	HLA-DRB4
3127	HLA-DRB5
3131	HLF
3133	HLA-E
3140	MR1
3141	HLCS
3145	HMBS
3146	HMGB1
3149	HMGB3
3150	HMGN1
3151	HMGN2
3155	HMGCL
3158	HMGCS2
3159	HMGA1
3163	HMOX2
3164	NR4A1
3169	FOXA1
3176	HNMT
3177	SLC29A2
3178	HNRPA1
3181	HNRPA2B1
3182	HNRPAB
3183	HNRPC
3184	HNRPD
3185	HNRPF
3187	HNRPH1
3189	HNRPH3
3190	HNRPK
3191	HNRPL
3192	HNRPU
3196	TLX2
3205	HOXA9
3207	HOXA11
3209	HOXA13
3235	HOXD9
3248	HPGD
3251	HPRT1
3257	HPS1
3267	HRB
3268	HRBL
3275	HRMT1L1
3276	HRMT1L2
3280	HES1
3281	HSBP1
3291	HSD11B2
3295	HSD17B4
3297	HSF1
3298	HSF2
3300	DNAJB2
3301	DNAJA1
3303	HSPA1A
3308	HSPA4
3309	HSPA5
3312	HSPA8
3313	HSPA9B
3315	HSPB1
3320	HSPCA
3321	IGSF3
3326	HSPCB
3329	HSPD1
3336	HSPE1
3337	DNAJB1
3338	DNAJC4
3339	HSPG2
3364	HUS1
3371	TNC
3376	IARS
3382	ICA1
3396	ICT1
3397	ID1
3398	ID2
3399	ID3
3400	ID4
3416	IDE
3417	IDH1
3418	IDH2
3419	IDH3A
3420	IDH3B
3422	IDI1
3423	IDS
3425	IDUA
3428	IFI16
3430	IFI35
3434	IFIT1
3454	IFNAR1
3455	IFNAR2
3459	IFNGR1
3475	IFRD1
3476	IGBP1
3479	IGF1
3482	IGF2R
3485	IGFBP2
3486	IGFBP3
3487	IGFBP4
3488	IGFBP5
3489	IGFBP6
3490	IGFBP7
3491	CYR61
3503	IGHG4
3507	IGHM
3512	IGJ
3516	RBPSUH
3547	IGSF1
3550	IK
3554	IL1R1
3566	IL4R
3570	IL6R
3597	IL13RA1
3603	IL16
3607	ILF1
3608	ILF2
3609	ILF3
3611	ILK
3614	IMPDH1
3615	IMPDH2
3622	ING1L
3628	INPP1
3631	INPP4A
3632	INPP5A
3635	INPP5D
3636	INPPL1
3643	INSR
3646	EIF3S6
3654	IRAK1
3655	ITGA6
3659	IRF1
3660	IRF2
3663	IRF5
3664	IRF6
3669	ISG20
3671	ISLR
3672	ITGA1
3673	ITGA2
3675	ITGA3
3679	ITGA7
3680	ITGA9
3688	ITGB1
3691	ITGB4
3692	ITGB4BP
3693	ITGB5
3700	ITIH4
3703	ITM1
3704	ITPA
3707	ITPKB
3708	ITPR1
3710	ITPR3
3720	JMJ
3725	JUN
3727	JUND
3728	JUP
3735	KARS
3742	KCNA6
3749	KCNC4
3755	KCNG1
3757	KCNH2
3760	KCNJ3
3777	KCNK3
3778	KCNMA1
3779	KCNMB1
3781	KCNN2
3783	KCNN4
3790	KCNS3
3797	KIF3C
3799	KIF5B
3800	KIF5C
3817	KLK2
3831	KNS2
3835	KIF22
3836	KPNA1
3837	KPNB1
3838	KPNA2
3840	KPNA4
3842	KPNB2
3843	KPNB3
3845	KRAS2
3851	KRT4
3853	KRT6A
3855	KRT7
3856	KRT8
3858	KRT10
3861	KRT14
3872	KRT17
3875	KRT18
3880	KRT19
3898	LAD1
3899	LAF4
3909	LAMA3
3912	LAMB1
3913	LAMB2
3916	LAMP1
3918	LAMC2
3920	LAMP2
3921	LAMR1
3925	STMN1
3927	LASP1
3930	LBR
3934	LCN2
3936	LCP1
3939	LDHA
3945	LDHB
3949	LDLR
3953	LEPR
3956	LGALS1
3958	LGALS3
3959	LGALS3BP
3960	LGALS4
3964	LGALS8
3978	LIG1
3981	LIG4
3983	ABLIM1
3984	LIMK1
3985	LIMK2
3987	LIMS1
3988	LIPA
3992	FADS1
3993	LLGL2
3998	LMAN1
4000	LMNA
4001	LMNB1
4008	LMO7
4013	LOH11CR2A
4016	LOXL1
4026	LPP
4035	LRP1
4037	LRP3
4040	LRP6
4041	LRP5
4043	LRPAP1
4046	LSP1
4047	LSS
4048	LTA4H
4052	LTBP1
4053	LTBP2
4054	LTBP3
4055	LTBR
4059	LU
4060	LUM
4061	LY6E
4067	LYN
4070	TACSTD2
4071	TM4SF1
4072	TACSTD1
4074	M6PR
4076	M11S1
4082	MARCKS
4087	MADH2
4089	MADH4
4090	MADH5
4091	MADH6
4094	MAF
4122	MAN2A2
4123	MAN2C1
4125	MAN2B1
4126	MANBA
4128	MAOA
4129	MAOB
4131	MAP1B
4133	MAP2
4134	MAP4
4137	MAPT
4139	MARK1
4140	MARK3
4141	MARS
4143	MAT1A
4144	MAT2A
4147	MATN2
4149	MAX
4150	MAZ
4151	MB
4152	MBD1
4154	MBNL1
4162	MCAM
4170	MCL1
4171	MCM2
4172	MCM3
4174	MCM5
4189	DNAJB9
4190	MDH1
4191	MDH2
4197	MDS1
4199	ME1
4200	ME2
4201	MEA
4204	MECP2
4205	MEF2A
4207	MEF2B
4211	MEIS1
4212	MEIS2
4214	MAP3K1
4215	MAP3K3
4218	MEL
4221	MEN1
4233	MET
4236	MFAP1
4237	MFAP2
4239	MFAP4
4240	MFGE8
4242	MFNG
4245	MGAT1
4246	SCGB2A1
4247	MGAT2
4254	KITLG
4255	MGMT
4256	MGP
4257	MGST1
4258	MGST2
4259	MGST3
4267	CD99
4276	MICA
4282	MIF
4283	CXCL9
4285	MIPEP
4286	MITF
4288	MKI67
4289	MKLN1
4297	MLL
4299	MLLT2
4301	MLLT4
4302	MLLT6
4311	MME
4313	MMP2
4316	MMP7
4320	MMP11
4323	MMP14
4324	MMP15
4328	MMPL1
4329	ALDH6A1
4331	MNAT1
4343	MOV10
4350	MPG
4351	MPI
4354	MPP1
4356	MPP3
4357	MPST
4358	MPV17
4361	MRE11A
4363	ABCC1
4430	MYO1B
4439	MSH5
4477	MSMB
4478	MSN
4486	MST1R
4494	MT1F
4515	MTCP1
4521	NUDT1
4524	MTHFR
4534	MTM1
4547	MTP
4548	MTR
4552	MTRR
4580	MTX1
4584	MUC3A
4585	MUC4
4594	MUT
4595	MUTYH
4597	MVD
4598	MVK
4604	MYBPC1
4609	MYC
4615	MYD88
4626	MYH8
4627	MYH9
4628	MYH10
4629	MYH11
4636	MYL5
4637	MYL6
4638	MYLK
4641	MYO1C
4642	MYO1D
4644	MYO5A
4646	MYO6
4647	MYO7A
4648	MYO7B
4649	MYO9A
4650	MYO9B
4651	MYO10
4659	PPP1R12A
4660	PPP1R12B
4664	NAB1
4666	NACA
4668	NAGA
4669	NAGLU
4670	HNRPM
4671	BIRC1
4673	NAP1L1
4675	NAP1L3
4681	NBL1
4683	NBS1
4684	NCAM1
4690	NCK1
4691	NCL
4692	NDN
4696	NDUFA3
4697	NDUFA4
4698	NDUFA5
4700	NDUFA6
4701	NDUFA7
4702	NDUFA8
4703	NEB
4704	NDUFA9
4706	NDUFAB1
4707	NDUFB1
4708	NDUFB2
4711	NDUFB5
4712	NDUFB6
4714	NDUFB8
4715	NDUFB9
4716	NDUFB10
4718	NDUFC2
4719	NDUFS1
4722	NDUFS3
4723	NDUFV1
4725	NDUFS5
4726	NDUFS6
4728	NDUFS8
4729	NDUFV2
4731	NDUFV3
4735	NEDD5
4744	NEFH
4747	NEFL
4756	NEO1
4758	NEU1
4771	NF2
4773	NFATC2
4774	NFIA
4779	NFE2L1
4780	NFE2L2
4781	NFIB
4783	NFIL3
4784	NFIX
4790	NFKB1
4791	NFKB2
4792	NFKBIA
4793	NFKBIB
4794	NFKBIE
4795	NFKBIL1
4799	NFX1
4800	NFYA
4801	NFYB
4802	NFYC
4809	NHP2L1
4810	NHS
4811	NID
4814	NINJ1
4817	NIT1
4818	NKG7
4820	NKTR
4824	NKX3-1
4830	NME1
4832	NME3
4833	NME4
4836	NMT1
4837	NNMT
4839	NOL1
4841	NONO
4848	CNOT2
4851	NOTCH1
4852	NPY
4853	NOTCH2
4854	NOTCH3
4855	NOTCH4
4856	NOV
4869	NPM1
4882	NPR2
4891	SLC11A2
4892	NRAP
4898	NRD1
4904	NSEP1
4907	NT5E
4913	NTHL1
4920	ROR2
4921	DDR2
4924	NUCB1
4925	NUCB2
4926	NUMA1
4927	NUP88
4929	NR4A2
4939	OAS2
4940	OAS3
4946	OAZ1
4947	OAZ2
4950	OCLN
4952	OCRL
4953	ODC1
4957	ODF2
4967	OGDH
4969	OGN
4976	OPA1
4983	OPHN1
4999	ORC2L
5000	ORC4L
5001	ORC5L
5002	SLC22A1L
5004	ORM1
5007	OSBP
5018	OXA1L
5025	P2RX4
5033	P4HA1
5034	P4HB
5036	PA2G4
5037	PBP
5045	FURIN
5048	PAFAH1B1
5049	PAFAH1B2
5050	PAFAH1B3
5052	PRDX1
5062	PAK2
5064	PALM
5066	PAM
5074	PAWR
5082	PDCL
5091	PC
5092	PCBD
5093	PCBP1
5094	PCBP2
5095	PCCA
5096	PCCB
5097	PCDH1
5098	PCDHGC3
5099	PCDH7
5104	SERPINA5
5105	PCK1
5106	PCK2
5108	PCM1
5110	PCMT1
5111	PCNA
5116	PCNT2
5118	PCOLCE
5119	PCOLN3
5121	PCP4
5127	PCTK1
5128	PCTK2
5134	PDCD2
5138	PDE2A
5139	PDE3A
5142	PDE4B
5144	PDE4D
5150	PDE7A
5151	PDE8A
5152	PDE9A
5154	PDGFA
5156	PDGFRA
5157	PDGFRL
5158	PDE6B
5159	PDGFRB
5160	PDHA1
5162	PDHB
5163	PDK1
5169	ENPP3
5170	PDPK1
5175	PECAM1
5176	SERPINF1
5179	PENK
5190	PEX6
5192	PEX10
5194	PEX13
5195	PEX14
5198	PFAS
5201	PFDN1
5202	PFDN2
5203	PFDN4
5204	PFDN5
5208	PFKFB2
5211	PFKL
5212	VIT
5213	PFKM
5214	PFKP
5216	PFN1
5217	PFN2
5223	PGAM1
5225	PGC
5226	PGD
5229	PGGT1B
5230	PGK1
5236	PGM1
5238	PGM3
5239	PGM5
5243	ABCB1
5245	PHB
5250	SLC25A3
5252	PHF1
5253	PHF2
5257	PHKB
5264	PHYH
5265	SERPINA1
5269	SERPINB6
5270	SERPINE2
5279	PIGC
5281	PIGF
5283	PIGH
5284	PIGR
5286	PIK3C2A
5289	PIK3C3
5291	PIK3CB
5295	PIK3R1
5296	PIK3R2
5298	PIK4CB
5300	PIN1
5304	PIP
5306	PITPN
5307	PITX1
5310	PKD1
5315	PKM2
5316	PKNOX1
5317	PKP1
5320	PLA2G2A
5321	PLA2G4A
5322	PLA2G5
5327	PLAT
5329	PLAUR
5331	PLCB3
5336	PLCG2
5338	PLD2
5339	PLEC1
5349	FXYD3
5350	PLN
5351	PLOD
5354	PLP1
5355	PLP2
5356	PLRG1
5358	PLS3
5359	PLSCR1
5364	PLXNB1
5371	PML
5376	PMP22
5393	PMSCL1
5394	PMSCL2
5396	PMX1
5413	PNUTL1
5425	POLD2
5428	POLG
5430	POLR2A
5431	POLR2B
5432	POLR2C
5433	POLR2D
5434	POLR2E
5435	POLR2F
5436	POLR2G
5437	POLR2H
5438	POLR2I
5442	POLRMT
5443	POMC
5445	PON2
5447	POR
5464	PP
5467	PPARD
5469	PPARBP
5471	PPAT
5476	PPGB
5478	PPIA
5479	PPIB
5480	PPIC
5494	PPM1A
5496	PPM1G
5500	PPP1CB
5501	PPP1CC
5502	PPP1R1A
5504	PPP1R2
5507	PPP1R3C
5509	PPP1R3D
5510	PPP1R7
5511	PPP1R8
5514	PPP1R10
5515	PPP2CA
5516	PPP2CB
5518	PPP2R1A
5522	PPP2R2C
5524	PPP2R4
5525	PPP2R5A
5526	PPP2R5B
5527	PPP2R5C
5529	PPP2R5E
5530	PPP3CA
5531	PPP4C
5532	PPP3CB
5533	PPP3CC
5534	PPP3R1
5536	PPP5C
5537	PPP6C
5538	PPT1
5547	PRCP
5552	PRG1
5558	PRIM2A
5562	PRKAA1
5564	PRKAB1
5565	PRKAB2
5567	PRKACB
5571	PRKAG1
5573	PRKAR1A
5578	PRKCA
5579	PRKCB1
5580	PRKCD
5584	PRKCI
5585	PRKCL1
5586	PRKCL2
5589	PRKCSH
5590	PRKCZ
5594	MAPK1
5596	MAPK4
5597	MAPK6
5598	MAPK7
5600	MAPK11
5602	MAPK10
5604	MAP2K1
5605	MAP2K2
5607	MAP2K5
5609	MAP2K7
5611	DNAJC3
5621	PRNP
5635	PRPSAP1
5641	LGMN
5648	MASP1
5652	PRSS8
5653	KLK6
5660	PSAP
5662	PSD
5663	PSEN1
5664	PSEN2
5681	PSKH1
5683	PSMA2
5684	PSMA3
5685	PSMA4
5686	PSMA5
5687	PSMA6
5688	PSMA7
5689	PSMB1
5690	PSMB2
5691	PSMB3
5692	PSMB4
5693	PSMB5
5694	PSMB6
5695	PSMB7
5696	PSMB8
5698	PSMB9
5699	PSMB10
5700	PSMC1
5702	PSMC3
5704	PSMC4
5705	PSMC5
5706	PSMC6
5707	PSMD1
5708	PSMD2
5709	PSMD3
5710	PSMD4
5713	PSMD7
5714	PSMD8
5715	PSMD9
5716	PSMD10
5717	PSMD11
5718	PSMD12
5719	PSMD13
5720	PSME1
5725	PTBP1
5728	PTEN
5730	PTGDS
5738	PTGFRN
5740	PTGIS
5742	PTGS1
5743	PTGS2
5744	PTHLH
5754	PTK7
5756	PTK9
5763	PTMS
5764	PTN
5768	QSCN6
5777	PTPN6
5780	PTPN9
5781	PTPN11
5782	PTPN12
5786	PTPRA
5788	PTPRC
5789	PTPRD
5790	PTPRCAP
5792	PTPRF
5796	PTPRK
5802	PTPRS
5805	PTS
5810	RAD1
5813	PURA
5814	PURB
5819	PVRL2
5822	PWP2H
5824	PXF
5825	ABCD3
5828	PXMP3
5830	PXR1
5832	PYCS
5833	PCYT2
5834	PYGB
5859	QARS
5860	QDPR
5861	RAB1A
5862	RAB2
5863	RAB2L
5865	RAB3B
5866	RAB3IL1
5867	RAB4A
5868	RAB5A
5869	RAB5B
5873	RAB27A
5874	RAB27B
5875	RABGGTA
5876	RABGGTB
5878	RAB5C
5879	RAC1
5885	RAD21
5887	RAD23B
5889	RAD51C
5891	RAGE
5894	RAF1
5898	RALA
5900	RALGDS
5901	RAN
5902	RANBP1
5903	RANBP2
5906	RAP1A
5908	RAP1B
5912	RAP2B
5914	RARA
5917	RARS
5918	RARRES1
5919	RARRES2
5920	RARRES3
5921	RASA1
5927	RBBP2
5928	RBBP4
5930	RBBP6
5931	RBBP7
5933	RBL1
5934	RBL2
5935	RBM3
5936	RBM4
5939	RBMS2
5947	RBP1
5955	RCN2
5962	RDX
5965	RECQL
5967	REG1A
5970	RELA
5971	RELB
5976	RENT1
5980	REV3L
5982	RFC2
5984	RFC4
5987	RFP
5990	RFX2
5998	RGS3
6001	RGS10
6004	RGS16
6009	RHEB
6013	RLN1
6015	RING1
6038	RNASE4
6046	BRD2
6047	RNF4
6048	RNF5
6049	RNF6
6050	RNH
6059	ABCE1
6079	RNU15A
6093	ROCK1
6097	RORC
6102	RP2
6117	RPA1
6118	RPA2
6119	RPA3
6120	RPE
6122	RPL3
6124	RPL4
6125	RPL5
6129	RPL7
6132	RPL8
6134	RPL10
6135	RPL11
6137	RPL13
6138	RPL15
6139	RPL17
6141	RPL18
6142	RPL18A
6143	RPL19
6144	RPL21
6146	RPL22
6150	MRPL23
6152	RPL24
6154	RPL26
6155	RPL27
6156	RPL30
6157	RPL27A
6158	RPL28
6160	RPL31
6161	RPL32
6164	RPL34
6165	RPL35A
6167	RPL37
6168	RPL37A
6169	RPL38
6170	RPL39
6171	RPL41
6173	RPL36A
6176	RPLP1
6181	RPLP2
6184	RPN1
6187	RPS2
6188	RPS3
6189	RPS3A
6192	RPS4Y
6193	RPS5
6194	RPS6
6195	RPS6KA1
6197	RPS6KA3
6198	RPS6KB1
6199	RPS6KB2
6201	RPS7
6203	RPS9
6205	RPS11
6206	RPS12
6208	RPS14
6210	RPS15A
6217	RPS16
6218	RPS17
6222	RPS18
6223	RPS19
6224	RPS20
6228	RPS23
6229	RPS24
6230	RPS25
6232	RPS27
6233	RPS27A
6234	RPS28
6235	RPS29
6237	RRAS
6238	RRBP1
6239	RREB1
6240	RRM1
6242	RTKN
6251	RSU1
6256	RXRA
6257	RXRB
6272	SORT1
6275	S100A4
6279	S100A8
6280	S100A9
6281	S100A10
6282	S100A11
6286	S100P
6294	SAFB
6297	SALL2
6300	MAPK12
6302	SAS
6303	SAT
6305	SBF1
6307	SC4MOL
6309	SC5DL
6310	SCA1
6311	SCA2
6319	SCD
6330	SCN4B
6335	SCN9A
6341	SCO1
6342	SCP2
6347	CCL2
6352	CCL5
6363	CCL19
6366	CCL21
6372	CXCL6
6376	CX3CL1
6382	SDC1
6383	SDC2
6385	SDC4
6386	SDCBP
6387	CXCL12
6388	SDF2
6390	SDHB
6392	SDHD
6396	SEC13L1
6397	SEC14L1
6398	SECTM1
6400	SEL1L
6401	SELE
6402	SELL
6404	SELPLG
6405	SEMA3F
6414	SEPP1
6416	MAP2K4
6418	SET
6421	SFPQ
6422	SFRP1
6423	SFRP2
6426	SFRS1
6427	SFRS2
6428	SFRS3
6429	SFRS4
6430	SFRS5
6431	SFRS6
6432	SFRS7
6434	SFRS10
6435	SFTPA1
6443	SGCB
6444	SGCD
6449	SGT
6450	SH3BGR
6451	SH3BGRL
6452	SH3BP2
6453	ITSN1
6455	SH3GL1
6468	SHFM3
6470	SHMT1
6472	SHMT2
6477	SIAH1
6478	SIAH2
6480	SIAT1
6483	SIAT4B
6495	SIX1
6497	SKI
6499	SKIV2L
6500	SKP1A
6502	SKP2
6508	SLC4A3
6509	SLC1A4
6510	SLC1A5
6513	SLC2A1
6518	SLC2A5
6519	SLC3A1
6520	SLC3A2
6522	SLC4A2
6525	SMTN
6526	SLC5A3
6533	SLC6A6
6535	SLC6A8
6541	SLC7A1
6542	SLC7A2
6546	SLC8A1
6556	SLC11A1
6558	SLC12A2
6560	SLC12A4
6563	SLC14A1
6571	SLC18A2
6573	SLC19A1
6574	SLC20A1
6575	SLC20A2
6576	SLC25A1
6578	SLC21A2
6581	SLC22A3
6588	SLN
6590	SLPI
6595	SMARCA2
6596	SMARCA3
6597	SMARCA4
6598	SMARCB1
6599	SMARCC1
6601	SMARCC2
6602	SMARCD1
6603	SMARCD2
6604	SMARCD3
6605	SMARCE1
6606	SMN1
6609	SMPD1
6611	SMS
6612	SMT3H1
6613	SMT3H2
6614	SN
6621	SNAPC4
6623	SNCG
6624	FSCN1
6625	SNRP70
6626	SNRPA
6627	SNRPA1
6628	SNRPB
6629	SNRPB2
6632	SNRPD1
6634	SNRPD3
6635	SNRPE
6638	SNRPN
6640	SNTA1
6643	SNX2
6645	SNTB2
6646	SOAT1
6647	SOD1
6648	SOD2
6650	SOLH
6651	SON
6652	SORD
6654	SOS1
6659	SOX4
6662	SOX9
6663	SOX10
6665	SOX15
6666	SOX12
6667	SP1
6668	SP2
6670	SP3
6672	SP100
6674	SPAG1
6675	UAP1
6678	SPARC
6692	SPINT1
6697	SPR
6709	SPTAN1
6711	SPTBN1
6712	SPTBN2
6714	SRC
6721	SREBF2
6722	SRF
6723	SRM
6727	SRP14
6728	SRP19
6730	SRP68
6731	SRP72
6732	SRPK1
6733	SRPK2
6738	SSA2
[truncated: 5,020 more rows]
