# Supplementary material for: The Retinome – Defining a reference transcriptome of the adult mammalian retina/retinal pigment epithelium
Source: BMC Genomics. 2004 Jul 29;5:50. doi: 10.1186/1471-2164-5-50 (PMC512282; doi:10.1186/1471-2164-5-50)
Supplement: Additional File 12 — List of genes present in the reference retinome and partial transcriptomes of heart, liver, prostate [file 1471-2164-5-50-S12.xls]

## Sheet: suppl table 12
Supplemental table 12. List of genes present in the reference retinome and partial transcriptomes of heart, liver, prostate
LocusLink	Gene Symbol
2	A2M
12	SERPINA3
34	ACADM
38	ACAT1
39	ACAT2
48	ACO1
50	ACO2
51	ACOX1
52	ACP1
59	ACTA2
60	ACTB
71	ACTG1
103	ADAR
118	ADD1
120	ADD3
123	ADFP
142	ADPRT
159	ADSS
161	AP2A2
164	AP1G1
166	AES
178	AGL
183	AGT
191	AHCY
204	AK2
205	AK3
207	AKT1
208	AKT2
214	ALCAM
216	ALDH1A1
217	ALDH2
226	ALDOA
229	ALDOB
262	AMD1
274	BIN1
275	AMT
288	ANK3
293	SLC25A6
306	ANXA3
308	ANXA5
310	ANXA7
311	ANXA11
334	APLP2
348	APOE
351	APP
358	AQP1
372	ARCN1
375	ARF1
378	ARF4
381	ARF5
382	ARF6
387	ARHA
388	ARHB
392	ARHGAP1
396	ARHGDIA
400	ARL1
406	ARNTL
427	ASAH1
435	ASL
445	ASS
473	RERE
476	ATP1A1
481	ATP1B1
483	ATP1B3
488	ATP2A2
493	ATP2B4
501	ALDH7A1
513	ATP5D
515	ATP5F1
516	ATP5G1
518	ATP5G3
522	ATP5J
526	ATP6B2
529	ATP6V1E1
533	ATP6V0B
537	ATP6AP1
539	ATP5O
546	ATRX
558	AXL
567	B2M
573	BAG1
585	BBS4
595	CCND1
617	BCS1L
633	BGN
645	BLVRB
659	BMPR2
662	BNIP1
667	BPAG1
677	ZFP36L1
682	BSG
686	BTD
708	C1QBP
712	C1QA
716	C1S
717	C2
718	C3
740	MRPL49
753	C18orf1
754	PTTG1IP
800	CALD1
801	CALM1
805	CALM2
808	CALM3
811	CALR
813	CALU
817	CAMK2D
818	CAMK2G
819	CAMLG
821	CANX
823	CAPN1
826	CAPNS1
828	CAPS
829	CAPZA1
832	CAPZB
842	CASP9
847	CAT
857	CAV1
858	CAV2
867	CBL
871	SERPINH1
873	CBR1
894	CCND2
908	CCT6A
928	CD9
929	CD14
934	CD24
949	SCARB1
955	ENTPD6
961	CD47
966	CD59
967	CD63
972	CD74
975	CD81
977	CD151
989	CDC10
997	CDC34
998	CDC42
1003	CDH5
1018	CDK3
1019	CDK4
1026	CDKN1A
1028	CDKN1C
1051	CEBPB
1069	CETN2
1072	CFL1
1073	CFL2
1107	CHD3
1108	CHD4
1152	CKB
1153	CIRBP
1155	CKAP1
1158	CKM
1163	CKS1B
1175	AP2S1
1176	AP3S1
1182	CLCN3
1191	CLU
1192	CLIC1
1196	CLK2
1211	CLTA
1213	CLTC
1266	CNN3
1267	CNP
1277	COL1A1
1278	COL1A2
1281	COL3A1
1282	COL4A1
1292	COL6A2
1293	COL6A3
1303	COL12A1
1315	COPB
1316	COPEB
1327	COX4I1
1337	COX6A1
1345	COX6C
1349	COX7B
1351	COX8
1362	CPD
1375	CPT1B
1389	CREBL2
1390	CREM
1397	CRIP2
1431	CS
1432	MAPK14
1445	CSK
1452	CSNK1A1
1457	CSNK2A1
1459	CSNK2A2
1460	CSNK2B
1465	CSRP1
1471	CST3
1487	CTBP1
1495	CTNNA1
1499	CTNNB1
1508	CTSB
1512	CTSH
1514	CTSL
1519	CTSO
1522	CTSZ
1528	CYB5
1535	CYBA
1537	CYC1
1573	CYP2J2
1595	CYP51A1
1603	DAD1
1611	DAP
1615	DARS
1622	DBI
1634	DCN
1636	ACE
1639	DCTN1
1642	DDB1
1643	DDB2
1650	DDOST
1652	DDT
1654	DDX3X
1655	DDX5
1656	DDX6
1657	DMXL1
1660	DHX9
1665	DHX15
1666	DECR1
1674	DES
1738	DLD
1760	DMPK
1777	DNASE2
1783	DNCLI2
1798	DPAGT1
1808	DPYSL2
1809	DPYSL3
1810	DR1
1831	DSIPI
1841	DTYMK
1843	DUSP1
1848	DUSP6
1854	DUT
1859	DYRK1A
1891	ECH1
1893	ECM1
1903	EDG3
1915	EEF1A1
1933	EEF1B2
1936	EEF1D
1937	EEF1G
1948	EFNB2
1958	EGR1
1964	EIF1A
1965	EIF2S1
1973	EIF4A1
1974	EIF4A2
1975	EIF4B
1979	EIF4EBP2
1981	EIF4G1
1982	EIF4G2
1983	EIF5
1984	EIF5A
1994	ELAVL1
2012	EMP1
2017	EMS1
2023	ENO1
2027	ENO3
2029	ENSA
2034	EPAS1
2040	STOM
2052	EPHX1
2053	EPHX2
2058	EPRS
2073	ERCC5
2079	ERH
2091	FBL
2101	ESRRA
2107	ETF1
2108	ETFA
2119	ETV5
2120	ETV6
2130	EWSR1
2132	EXT2
2181	FACL3
2184	FAH
2194	FASN
2197	FAU
2200	FBN1
2202	EFEMP1
2217	FCGRT
2222	FDFT1
2260	FGFR1
2261	FGFR3
2273	FHL1
2287	FKBP3
2288	FKBP4
2289	FKBP5
2308	FOXO1A
2314	FLII
2317	FLNB
2318	FLNC
2319	FLOT2
2335	FN1
2339	FNTA
2350	FOLR2
2475	FRAP1
2495	FTH1
2521	FUS
2531	FVT1
2537	G1P3
2547	G22P1
2589	GALNT1
2593	GAMT
2597	GAPD
2619	GAS1
2633	GBP1
2634	GBP2
2683	B4GALT1
2697	GJA1
2734	GLG1
2739	GLO1
2744	GLS
2745	GLRX
2746	GLUD1
2752	GLUL
2760	GM2A
2768	GNA12
2770	GNAI1
2771	GNAI2
2778	GNAS
2783	GNB2
2787	GNG5
2791	GNG11
2794	GNL1
2799	GNS
2801	GOLGA2
2803	GOLGA4
2806	GOT2
2876	GPX1
2879	GPX4
2885	GRB2
2887	GRB10
2896	GRN
2907	GRINA
2926	GRSF1
2934	GSN
2935	GSPT1
2947	GSTM3
2950	GSTP1
2957	GTF2A1
2958	GTF2A2
2963	GTF2F2
2987	GUK1
2992	GYG
3020	H3F3A
3021	H3F3B
3028	HADH2
3029	HAGH
3030	HADHA
3032	HADHB
3033	HADHSC
3040	HBA2
3054	HCFC1
3069	HDLBP
3073	HEXA
3075	HF1
3093	HIP2
3094	HINT1
3098	HK1
3105	HLA-A
3106	HLA-B
3107	HLA-C
3113	HLA-DPA1
3122	HLA-DRA
3133	HLA-E
3146	HMGB1
3150	HMGN1
3151	HMGN2
3163	HMOX2
3178	HNRPA1
3181	HNRPA2B1
3182	HNRPAB
3183	HNRPC
3184	HNRPD
3187	HNRPH1
3189	HNRPH3
3190	HNRPK
3192	HNRPU
3248	HPGD
3251	HPRT1
3276	HRMT1L2
3280	HES1
3281	HSBP1
3295	HSD17B4
3297	HSF1
3301	DNAJA1
3303	HSPA1A
3309	HSPA5
3312	HSPA8
3313	HSPA9B
3315	HSPB1
3320	HSPCA
3326	HSPCB
3329	HSPD1
3337	DNAJB1
3338	DNAJC4
3339	HSPG2
3376	IARS
3382	ICA1
3397	ID1
3398	ID2
3400	ID4
3416	IDE
3417	IDH1
3418	IDH2
3419	IDH3A
3420	IDH3B
3422	IDI1
3423	IDS
3434	IFIT1
3454	IFNAR1
3455	IFNAR2
3459	IFNGR1
3475	IFRD1
3482	IGF2R
3485	IGFBP2
3488	IGFBP5
3490	IGFBP7
3491	CYR61
3516	RBPSUH
3597	IL13RA1
3608	ILF2
3614	IMPDH1
3615	IMPDH2
3631	INPP4A
3646	EIF3S6
3654	IRAK1
3672	ITGA1
3679	ITGA7
3680	ITGA9
3692	ITGB4BP
3693	ITGB5
3720	JMJ
3725	JUN
3728	JUP
3735	KARS
3799	KIF5B
3837	KPNB1
3838	KPNA2
3842	KPNB2
3843	KPNB3
3845	KRAS2
3856	KRT8
3858	KRT10
3880	KRT19
3913	LAMB2
3916	LAMP1
3920	LAMP2
3921	LAMR1
3925	STMN1
3936	LCP1
3939	LDHA
3945	LDHB
3949	LDLR
3953	LEPR
3956	LGALS1
3958	LGALS3
3964	LGALS8
3983	ABLIM1
3987	LIMS1
3998	LMAN1
4000	LMNA
4001	LMNB1
4035	LRP1
4043	LRPAP1
4048	LTA4H
4052	LTBP1
4061	LY6E
4071	TM4SF1
4076	M11S1
4082	MARCKS
4094	MAF
4128	MAOA
4131	MAP1B
4134	MAP4
4141	MARS
4144	MAT2A
4147	MATN2
4150	MAZ
4151	MB
4154	MBNL1
4162	MCAM
4170	MCL1
4171	MCM2
4174	MCM5
4190	MDH1
4191	MDH2
4201	MEA
4205	MEF2A
4233	MET
4236	MFAP1
4245	MGAT1
4258	MGST2
4259	MGST3
4286	MITF
4289	MKLN1
4297	MLL
4299	MLLT2
4301	MLLT4
4313	MMP2
4350	MPG
4430	MYO1B
4478	MSN
4494	MT1F
4580	MTX1
4594	MUT
4615	MYD88
4626	MYH8
4627	MYH9
4628	MYH10
4629	MYH11
4637	MYL6
4641	MYO1C
4642	MYO1D
4646	MYO6
4660	PPP1R12B
4666	NACA
4668	NAGA
4670	HNRPM
4673	NAP1L1
4681	NBL1
4684	NCAM1
4691	NCL
4697	NDUFA4
4698	NDUFA5
4701	NDUFA7
4702	NDUFA8
4703	NEB
4704	NDUFA9
4706	NDUFAB1
4711	NDUFB5
4715	NDUFB9
4719	NDUFS1
4722	NDUFS3
4725	NDUFS5
4726	NDUFS6
4729	NDUFV2
4731	NDUFV3
4735	NEDD5
4758	NEU1
4774	NFIA
4779	NFE2L1
4780	NFE2L2
4781	NFIB
4783	NFIL3
4790	NFKB1
4792	NFKBIA
4799	NFX1
4802	NFYC
4809	NHP2L1
4811	NID
4814	NINJ1
4817	NIT1
4820	NKTR
4830	NME1
4832	NME3
4833	NME4
4836	NMT1
4837	NNMT
4851	NOTCH1
4892	NRAP
4898	NRD1
4904	NSEP1
4924	NUCB1
4926	NUMA1
4927	NUP88
4946	OAZ1
4947	OAZ2
4953	ODC1
4967	OGDH
5000	ORC4L
5018	OXA1L
5034	P4HB
5036	PA2G4
5037	PBP
5045	FURIN
5048	PAFAH1B1
5049	PAFAH1B2
5052	PRDX1
5092	PCBD
5093	PCBP1
5098	PCDHGC3
5110	PCMT1
5111	PCNA
5119	PCOLN3
5127	PCTK1
5134	PDCD2
5138	PDE2A
5150	PDE7A
5151	PDE8A
5156	PDGFRA
5162	PDHB
5170	PDPK1
5175	PECAM1
5176	SERPINF1
5192	PEX10
5202	PFDN2
5211	PFKL
5213	PFKM
5223	PGAM1
5226	PGD
5230	PGK1
5236	PGM1
5250	SLC25A3
5264	PHYH
5269	SERPINB6
5270	SERPINE2
5279	PIGC
5283	PIGH
5289	PIK3C3
5295	PIK3R1
5298	PIK4CB
5300	PIN1
5306	PITPN
5310	PKD1
5315	PKM2
5317	PKP1
5320	PLA2G2A
5339	PLEC1
5351	PLOD
5355	PLP2
5356	PLRG1
5358	PLS3
5376	PMP22
5436	POLR2G
5447	POR
5464	PP
5476	PPGB
5478	PPIA
5479	PPIB
5496	PPM1G
5500	PPP1CB
5502	PPP1R1A
5504	PPP1R2
5507	PPP1R3C
5510	PPP1R7
5511	PPP1R8
5515	PPP2CA
5516	PPP2CB
5527	PPP2R5C
5530	PPP3CA
5532	PPP3CB
5538	PPT1
5564	PRKAB1
5565	PRKAB2
5571	PRKAG1
5573	PRKAR1A
5594	MAPK1
5598	MAPK7
5604	MAP2K1
5605	MAP2K2
5609	MAP2K7
5611	DNAJC3
5621	PRNP
5641	LGMN
5660	PSAP
5684	PSMA3
5685	PSMA4
5686	PSMA5
5688	PSMA7
5689	PSMB1
5690	PSMB2
5691	PSMB3
5692	PSMB4
5693	PSMB5
5694	PSMB6
5695	PSMB7
5700	PSMC1
5702	PSMC3
5704	PSMC4
5706	PSMC6
5707	PSMD1
5708	PSMD2
5713	PSMD7
5714	PSMD8
5716	PSMD10
5717	PSMD11
5718	PSMD12
5738	PTGFRN
5756	PTK9
5768	QSCN6
5781	PTPN11
5782	PTPN12
5786	PTPRA
5796	PTPRK
5814	PURB
5824	PXF
5825	ABCD3
5828	PXMP3
5834	PYGB
5860	QDPR
5861	RAB1A
5862	RAB2
5868	RAB5A
5879	RAC1
5885	RAD21
5887	RAD23B
5894	RAF1
5900	RALGDS
5901	RAN
5902	RANBP1
5903	RANBP2
5906	RAP1A
5917	RARS
5919	RARRES2
5927	RBBP2
5928	RBBP4
5930	RBBP6
5931	RBBP7
5935	RBM3
5962	RDX
5970	RELA
5987	RFP
6009	RHEB
6015	RING1
6038	RNASE4
6046	BRD2
6047	RNF4
6050	RNH
6117	RPA1
6118	RPA2
6122	RPL3
6124	RPL4
6125	RPL5
6129	RPL7
6132	RPL8
6134	RPL10
6137	RPL13
6138	RPL15
6139	RPL17
6141	RPL18
6143	RPL19
6144	RPL21
6146	RPL22
6150	MRPL23
6152	RPL24
6155	RPL27
6156	RPL30
6157	RPL27A
6158	RPL28
6160	RPL31
6161	RPL32
6164	RPL34
6165	RPL35A
6167	RPL37
6168	RPL37A
6169	RPL38
6170	RPL39
6171	RPL41
6173	RPL36A
6176	RPLP1
6188	RPS3
6189	RPS3A
6193	RPS5
6194	RPS6
6201	RPS7
6203	RPS9
6205	RPS11
6206	RPS12
6208	RPS14
6210	RPS15A
6217	RPS16
6218	RPS17
6222	RPS18
6223	RPS19
6224	RPS20
6228	RPS23
6229	RPS24
6230	RPS25
6234	RPS28
6235	RPS29
6238	RRBP1
6251	RSU1
6256	RXRA
6257	RXRB
6272	SORT1
6279	S100A8
6280	S100A9
6281	S100A10
6294	SAFB
6303	SAT
6310	SCA1
6311	SCA2
6319	SCD
6347	CCL2
6376	CX3CL1
6385	SDC4
6386	SDCBP
6387	CXCL12
6390	SDHB
6396	SEC13L1
6400	SEL1L
6414	SEPP1
6418	SET
6421	SFPQ
6426	SFRS1
6427	SFRS2
6428	SFRS3
6429	SFRS4
6430	SFRS5
6431	SFRS6
6432	SFRS7
6443	SGCB
6451	SH3BGRL
6453	ITSN1
6455	SH3GL1
6468	SHFM3
6472	SHMT2
6477	SIAH1
6478	SIAH2
6500	SKP1A
6502	SKP2
6513	SLC2A1
6558	SLC12A2
6571	SLC18A2
6575	SLC20A2
6576	SLC25A1
6596	SMARCA3
6599	SMARCC1
6602	SMARCD1
6603	SMARCD2
6605	SMARCE1
6612	SMT3H1
6613	SMT3H2
6627	SNRPA1
6628	SNRPB
6629	SNRPB2
6635	SNRPE
6638	SNRPN
6647	SOD1
6648	SOD2
6651	SON
6659	SOX4
6667	SP1
6678	SPARC
6711	SPTBN1
6721	SREBF2
6722	SRF
6727	SRP14
6730	SRP68
6731	SRP72
6745	SSR1
6747	SSR3
6748	SSR4
6749	SSRP1
6760	SS18
6764	ST5
6767	ST13
6772	STAT1
6778	STAT6
6780	STAU
6786	STIM1
6810	STX4A
6811	STX5A
6829	SUPT5H
6830	SUPT6H
6834	SURF1
6836	SURF4
6840	SVIL
6856	SYPL
6867	TACC1
6876	TAGLN
6880	TAF9
6882	TAF11
6892	TAPBP
6894	TARBP1
6897	TARS
6904	TBCD
6907	TBL1X
6917	TCEA1
6921	TCEB1
6923	TCEB2
6925	TCF4
6938	TCF12
6945	TCFL4
6948	TCN2
6950	TCP1
6993	TCTEL1
6996	TDG
7001	PRDX2
7003	TEAD1
7009	TEGT
7030	TFE3
7035	TFPI
7045	TGFBI
7050	TGIF
7057	THBS1
7075	TIE
7076	TIMP1
7077	TIMP2
7078	TIMP3
7082	TJP1
7086	TKT
7095	TLOC1
7102	TM4SF2
7112	TMPO
7114	TMSB4X
7123	TNA
7128	TNFAIP3
7132	TNFRSF1A
7145	TNS
7150	TOP1
7155	TOP2B
7165	TPD52L2
7168	TPM1
7170	TPM3
7178	TPT1
7182	NR2C2
7184	TRA1
7204	TRIO
7248	TSC1
7257	TSNAX
7259	TSPYL
7265	TTC1
7267	TTC3
7268	TTC4
7284	TUFM
7295	TXN
7297	TYK2
7307	U2AF1
7311	UBA52
7320	UBE2B
7323	UBE2D3
7324	UBE2E1
7326	UBE2G1
7328	UBE2H
7335	UBE2V1
7336	UBE2V2
7337	UBE3A
7353	UFD1L
7355	SLC35A2
7376	NR1H2
7381	UQCRB
7385	UQCRC2
7386	UQCRFS1
7388	UQCRH
7407	VARS2
7415	VCP
7416	VDAC1
7417	VDAC2
7419	VDAC3
7422	VEGF
7430	VIL2
7431	VIM
7439	VMD2
7450	VWF
7453	WARS
7456	WASPIP
7458	WBSCR1
7468	WHSC1
7485	WRB
7494	XBP1
7507	XPA
7514	XPO1
7520	XRCC5
7528	YY1
7529	YWHAB
7531	YWHAE
7533	YWHAH
7534	YWHAZ
7538	ZFP36
7542	ZFPL1
7572	ZNF24
7629	ZNF76
7637	ZNF84
7707	ZNF148
7726	TRIM26
7756	ZNF207
7763	ZNF216
7779	SLC30A1
7791	ZYX
7803	PTP4A1
7805	LAPTM5
7812	D1S155E
7832	BTG2
7846	TUBA3
7873	ARMET
7874	USP7
7879	RAB7
7905	DP1
7916	BAT2
7917	BAT3
7919	BAT1
7923	HSD17B8
7979	SHFM1
7994	MYST3
8073	PTP4A2
8086	AAAS
8087	FXR1
8106	PABPN1
8192	CLPP
8195	MKKS
8202	NCOA3
8209	C21orf33
8237	USP11
8239	USP9X
8241	RBM10
8260	ARD1
8263	F8A
8289	SMARCF1
8291	DYSF
8322	FZD4
8349	HIST2H2BE
8405	SPOP
8407	TAGLN2
8425	LTBP4
8428	STK24
8440	NCK2
8445	DYRK2
8451	CUL4A
8452	CUL3
8454	CUL1
8467	SMARCA5
8473	OGT
8481	OFD1
8490	RGS5
8491	MAP4K3
8500	PPFIA1
8502	PKP4
8519	IFITM1
8525	DGKZ
8531	CSDA
8536	CAMK1
8545	CGGBP1
8562	DENR
8569	MKNK1
8570	KHSRP
8573	CASK
8605	PLA2G4C
8611	PPAP2A
8613	PPAP2B
8624	DSCR2
8637	EIF4EBP3
8649	MAP2K1IP1
8659	ALDH4A1
8660	IRS2
8661	EIF3S10
8663	EIF3S8
8665	EIF3S5
8667	EIF3S3
8675	STX16
8678	BECN1
8682	PEA15
8692	HYAL2
8721	EDF1
8723	SNX4
8724	SNX3
8733	GPAA1
8751	ADAM15
8763	CD164
8766	RAB11A
8804	CREG
8813	DPM1
8815	BANF1
8848	TSC22
8879	SGPL1
8883	APPBP1
8887	TAX1BP1
8888	MCM3AP
8891	EIF2B3
8893	EIF2B5
8894	EIF2S2
8895	CPNE3
8896	G10
8904	CPNE1
8943	AP3D1
8945	BTRC
8971	H1FX
8976	WASL
8985	PLOD3
8987	GENX-3414
9031	BAZ1B
9039	UBE1C
9070	ASH2L
9094	UNC119
9097	USP14
9110	MTMR4
9123	SLC16A3
9125	RQCD1
9128	PRPF4
9130	DXS9928E
9139	CBFA2T2
9144	SYNGR2
9145	SYNGR1
9158	FIBP
9159	PCSK7
9188	DDX21
9191	DEDD
9208	LRRFIP1
9217	VAPB
9218	VAPA
9230	RAB11B
9236	CPR8
9249	SDR1
9255	SCYE1
9263	STK17A
9270	ICAP-1A
9276	COPB2
9295	SFRS11
9314	KLF4
9318	TRIP15
9320	TRIP12
9324	HMGN3
9328	GTF3C5
9334	B4GALT5
9337	CNOT8
9343	U5-116KD
9349	RPL23
9352	TXNL
9368	SLC9A3R1
9373	PLAA
9375	TM9SF2
9377	COX5A
9380	GRHPR
9394	HS6ST1
9403	SEP15
9414	TJP2
9415	FADS2
9416	DDX23
9444	QKI
9445	ITM2B
9448	MAP4K4
9470	EIF4EL3
9475	ROCK2
9491	PSMF1
9510	ADAMTS1
9516	LITAF
9517	SPTLC2
9520	NPEPPS
9524	GPSN2
9527	GOSR1
9528	C1orf8
9529	BAG5
9531	BAG3
9538	EI24
9550	ATP6V1G1
9551	ATP5J2
9555	H2AFY
9556	C14orf2
9564	BCAR1
9577	BRE
9584	RNPC2
9588	PRDX6
9589	WTAP
9590	AKAP12
9592	ETR101
9612	NCOR2
9616	RNF7
9638	FEZ1
9643	MORF4L2
9648	GCC185
9650	CHPPR
9659	PDE4DIP
9669	IF2
9686	KIAA0121
9688	KIAA0095
9689	BZW1
9692	KIAA0391
9716	AQR
9725	KIAA0792
9728	KIAA0256
9741	LAPTM4A
9757	MLL4
9761	KIAA0152
9772	KIAA0195
9774	BTF
9782	MATR3
9784	SNX17
9788	MTSS1
9797	KIAA0218
9798	KIAA0174
9801	MRPL19
9802	DAZAP2
9812	KIAA0141
9813	KIAA0494
9828	ARHGEF17
9839	ZFHX1B
9852	EPM2AIP1
9868	TOMM70A
9877	KIAA0663
9882	TBC1D4
9905	KIAA0397
9913	STAF65(gamma)
9921	RNF10
9922	KIAA0763
9925	KIAA0354
9926	KIAA0205
9927	MFN2
9931	HELZ
9939	RBM8A
9948	WDR1
9950	GOLGA5
9967	TRAP150
9978	RBX1
9987	HNRPDL
9989	PPP4R1
10006	SSH3BP1
10007	GNPI
10010	TANK
10013	HDAC6
10015	PDCD6IP
10016	PDCD6
10040	TOM1L1
10048	RANBP9
10049	DNAJB6
10056	FRSB
10060	ABCC9
10079	ATP9A
10087	COL4A3BP
10092	ARPC5
10093	ARPC4
10096	ACTR3
10097	ACTR2
10106	OS4
10109	ARPC2
10120	ACTR1B
10121	ACTR1A
10129	13CDNA73
10130	P5
10131	TRAP1
10133	OPTN
10134	BCAP31
10142	AKAP9
10146	G3BP
10159	ATP6AP2
10162	C3F
10181	RBM5
10197	PSME3
10200	MPHOSPH6
10204	NUTF2
10209	SUI1
10211	FLOT1
10212	DDX39
10217	C3orf8
10227	TETRAN
10231	DSCR1L1
10236	HNRPR
10238	HAN11
10239	AP3S2
10241	NDP52
10245	TIMM17B
10250	SRRM1
10266	RAMP2
10268	RAMP3
10273	STUB1
10276	NET1
10284	SAP18
10289	GC20
10291	SF3A1
10296	MAEA
10313	RTN3
10314	LANCL1
10327	AKR1A1
10330	TMEM4
10342	TFG
10362	HMG20B
10370	CITED2
10376	K-ALPHA-1
10383	TUBB2
10395	DLC1
10397	NDRG1
10398	MYL9
10399	GNB2L1
10410	IFITM3
10413	YAP1
10419	SKB1
10422	GBDR1
10424	PGRMC2
10425	ARIH2
10434	LYPLA1
10440	TIMM17A
10443	CG005
10445	MCRS1
10447	FAM3C
10449	ACAA2
10463	SLC30A9
10465	PPIH
10473	HMGN4
10480	GA17
10486	CAP2
10487	CAP1
10492	NSAP1
10493	VAT1
10512	SEMA3C
10516	FBLN5
10521	DDX17
10540	DCTN2
10541	ANP32B
10542	HBXIP
10548	TM9SF1
10549	PRDX4
10550	JWA
10552	ARPC1A
10554	AGPAT1
10555	AGPAT2
10561	IFI44
10567	RABAC1
10572	SIVA
10575	CCT4
10576	CCT2
10580	SORBS1
10585	POMT1
10594	PRPF8
10598	AHSA1
10602	CDC42EP3
10605	PAIP1
10606	PAICS
10608	MXD4
10611	LIM
10614	HIS1
10618	TGOLN2
10625	IVNS1ABP
10628	TXNIP
10632	ATP5L
10640	SEC10L1
10657	KHDRBS1
10659	CUGBP2
10682	EBP
10695	TNRC5
10724	MGEA5
10726	NUDC
10734	STAG3
10746	MAP3K2
10763	NES
10765	PLU-1
10769	SNK
10776	ARPP-19
10801	MSF
10806	SDCCAG8
10808	HSPH1
10809	STARD10
10827	C5orf3
10850	CCL27
10857	PGRMC1
10897	YIF1
10904	BLCAP
10905	MAN1A2
10914	PAPOLA
10921	RNPS1
10922	FASTK
10923	PC4
10928	RALBP1
10929	SRP46
10930	APOBEC2
10933	MORF4L1
10944	SMAP
10945	KDELR1
10946	SF3A3
10949	HNRPA0
10954	PDIR
10955	TDE1
10956	OS-9
10959	RNP24
10965	ZAP128
10969	EBNA1BP2
10970	CKAP4
10971	YWHAQ
10972	TMP21
10979	PLEKHC1
10980	COPS6
10982	MAPRE2
10983	CCNI
10985	GCN1L1
10988	METAP2
10989	IMMT
10994	ILVBL
11007	DIPA
11014	KDELR2
11015	KDELR3
11017	RY1
11030	RBPMS
11031	RAB31
11041	B3GNT6
11046	SQV7L
11052	CPSF6
11073	TOPBP1
11100	E1B-AP5
11117	EMILIN1
11124	FAF1
11140	CDC37
11142	PKIG
11157	LSM6
11161	C14orf1
11164	NUDT5
11165	NUDT3
11167	FSTL1
11176	BAZ2A
11188	NISCH
11196	SEC23IP
11214	AKAP13
11222	MRPL3
11224	RPL35
11231	SEC63
11244	ZHX1
11282	MGAT4B
11311	VPS45A
11316	COPE
11325	DDX42
11331	REA
11334	PDAP2
11335	CBX3
11337	GABARAP
11338	U2AF65
11342	RNF13
11343	MGLL
22803	XRN2
22818	COPZ1
22820	COPG
22822	PHLDA1
22826	DNAJC8
22834	KIAA0924
22850	KIAA0863
22858	ICK
22872	KIAA0905
22898	KIAA0870
22902	RIPX
22903	BTBD3
22907	DHX30
22933	SIRT2
22949	LTB4DH
22980	KIAA1049
22984	PDCD11
22985	ACINUS
23002	DAAM1
23011	RAB21
23014	FBXO21
23015	GOLGIN-67
23016	KIAA0116
23020	U5-200KD
23022	KIAA0992
23045	KIAA0826
23062	GGA2
23092	GRAF
23111	SPG20
23129	PLXND1
23131	KIAA0553
23166	STAB1
23167	KIAA0143
23168	KIAA0252
23171	KIAA0089
23174	BDG29
23176	SEPT8
23177	KIAA0582
23185	KIAA0217
23187	KIAA0638
23191	CYFIP1
23193	G2AN
23196	C9orf10
23197	ETEA
23198	PSME4
23203	PMPCA
23204	ARL6IP
23207	KIAA0842
23215	XTP2
23216	TBC1D1
23219	KIAA0483
23220	KIAA0937
23229	ARHGEF9
23244	KIAA0648
23261	CAMTA1
23265	EXO70
23272	RAP140
23275	C21orf80
23301	KIAA0903
23321	TRIM2
23326	USP22
23327	NEDD4L
23332	CLASP1
23339	VPS39
23345	SYNE1
23350	SR140
23353	UNC84A
23358	USP24
23369	PUM2
23371	TENC1
23381	EST1B
23385	NCSTN
23386	KIAA1068
23394	ADNP
23399	DULLARD
23421	ITGB3BP
23423	P24B
23429	RYBP
23435	TARDBP
23450	SF3B3
23451	SF3B1
23463	ICMT
23471	TRAM1
23476	BRD4
23478	SPC18
23479	NIFU
23484	LEPROTL1
23492	CBX7
23499	MACF1
23503	ZFYVE26
23509	POFUT1
23514	KIAA0146
23516	KIAA0062
23527	CENTB2
23549	DNPEP
23554	TM4SF12
23557	SNAPAP
23568	BART1
23576	DDAH1
23578	PEF
23582	CCNDBP1
23587	DERP6
23588	KLHDC2
23598	ZNF278
23603	CORO1C
23621	BACE
23625	MTVR1
23633	KPNA6
23637	GAPCENA
23644	RCD-8
23648	SSBP3
23654	PLXNB2
23658	LSM5
23705	IGSF4
23741	CRI1
23759	PPIL2
23779	ARHGAP8
23787	MTCH1
23788	MTCH2
24144	TFIP11
25777	UNC84B
25798	BRI3
25807	C22orf3
25820	ARIH1
25829	C22orf5
25831	HECTD1
25843	PREI3
25847	DKFZP566D193
25852	HSPC056
25871	DKFZP434F2021
25873	RPL36
25874	DKFZP564B167
25911	DKFZP566F084
25912	NICE-3
25932	CLIC4
25937	TAZ
25941	DKFZP586M1523
25943	C20orf194
25948	BKLHD1
25953	MR-1
25957	DKFZp564B0769
25994	HIG1
26010	DKFZP564A2416
26018	LRIG1
26020	LRP10
26036	ZNF451
26053	AUTS2
26060	APPL
26065	DKFZP434D1335
26073	PDIP38
26090	C20orf22
26099	DKFZp566C0424
26100	DKFZP434J154
26118	WSB1
26123	DKFZP564D116
26135	PAI-RBP1
26136	TES
26190	FBXW2
26207	PITPNC1
26224	FBXL3A
26229	B3GAT3
26268	FBXO9
26354	NS
26355	E2IG5
26517	TIMM13
26519	TIMM10
26521	TIMM8B
26528	DAZAP1
26589	MRPL46
26751	SH3YL1
26872	STEAP
26959	HBP1
26994	RNF11
27018	NGFRAP1
27031	NPHP3
27069	GHITM
27086	FOXP1
27102	HRI
27122	DKK3
27125	AF5Q31
27131	SNX5
27147	KIAA1277
27161	EIF2C2
27230	SERP1
27244	SESN1
27248	CL25084
27249	CL25022
27250	PDCD4
27295	ALP
27300	AF020591
27316	RBMX
27333	GOLPH4
27335	eIF3k
27342	RABGEF1
27352	DJ1042K10.2
28958	HSPC009
28969	BZW2
28972	SPC12
28974	HSPC023
28978	TMEM14A
28984	RGC32
28985	MCT-1
28989	AD-003
28991	HT002
28996	HIPK2
29005	PRO1073
29058	C20orf30
29079	VDRIP
29082	C14orf123
29085	PHP14
29088	MRPL15
29090	HSPC154
29093	MRPL22
29095	ORMDL2
29097	HSPC163
29101	HSPC182
29105	GTL3
29109	FHOD1
29115	HCNGP
29123	LZ16
29128	UHRF1
29766	TMOD3
29775	CARD10
29796	HSPC051
29803	REPIN1
29855	UBN1
29883	CNOT7
29890	HUMAGCGB
29904	EEF2K
29907	SNX15
29911	HOOK2
29916	SNX11
29926	GMPPA
29928	TIMM22
29937	SPUF
29952	DPP7
29968	PSAT1
29978	UBQLN2
29979	UBQLN1
29985	SLC39A3
30000	TRN2
30834	ZNRD1
30968	STOML2
50717	H326
50807	DDEF1
50808	AK3L1
50809	HP1-BP74
50813	COPS7A
50814	H105E3
50854	C6orf48
50865	HEBP1
51002	CGI-121
51019	CGI-116
51028	C13orf9
51031	CGI-150
51035	LOC51035
51042	ZT86
51056	LAP3
51060	TLP19
51065	RPS27L
51067	CGI-04
51069	MRPL2
51076	CGI-32
51078	CGI-36
51079	GRIM19
51081	MRPS7
51084	CRYL1
51094	ADIPOR1
51096	CGI-48
51097	CGI-49
51099	ABHD5
51100	SH3GLB1
51107	APH-1A
51108	DREV1
51112	CGI-87
51116	MRPS2
51117	COQ4
51118	CGI-94
51119	SBDS
51126	NAT5
51128	LOC51128
51131	PHF11
51143	DNCLI1
51144	HSD17B12
51148	CerCAM
51149	LOC51149
51155	HN1
51160	VPS28
51164	DCTN4
51181	DCXR
51186	LOC51186
51187	C15orf15
51192	CKLF
51218	C14orf87
51232	CRIM1
51234	LOC51234
51240	LOC51240
51241	C14orf112
51246	SCOTIN
51247	PAIP2
51248	LOC51248
51253	MRPL37
51255	LOC51255
51258	MRPL51
51263	MRPL30
51264	MRPL27
51272	BET1L
51274	KLF3
51279	C1RL
51290	PTX1
51291	GMIP
51292	GMPR2
51295	SITPEC
51300	C3orf1
51304	ZDHHC3
51307	C5orf6
51313	DKFZp434L142
51315	LOC51315
51335	NEUGRIN
51340	CRNKL1
51371	C13orf12
51374	APR-3
51386	EIF3S6IP
51389	RWDD1
51398	PTD008
51399	TRAPPC4
51406	RARG-1
51429	SNX9
51433	ANAPC5
51439	FAM8A1
51449	PCYOX1
51465	UBE2J1
51466	EVL
51491	HSPC111
51495	HSPC121
51504	HSPC152
51506	HSPC155
51517	AF3P21
51520	LARS
51522	C6orf53
51534	C6orf55
51535	PPHLN1
51537	HSPC242
51552	RAB14
51569	BM-002
51573	MIR16
51582	OAZIN
51585	PCF11
51594	NAG
51596	C6orf82
51606	ATP6V1H
51614	SDBCAG84
51621	KLF13
51629	CGI-69
51631	LUC7L2
51635	retSDR4
51637	C14orf166
51646	CGI-127
51647	CGI-128
51649	MRPS23
51668	LOC51668
51669	MGC8721
51690	LSM7
51693	LOC51693
51696	HECA
51699	VPS29
51714	SELT
51747	LUC7A
53349	ZFYVE1
53373	TPCN1
53827	FXYD5
54205	CYCS
54206	MIG-6
54331	GNG2
54344	DPM3
54432	DJ167A19.1
54433	NOLA1
54438	GFOD1
54458	DKFZP564J157
54460	MRPS21
54468	FLJ20323
54477	PEPP2
54499	LOC54499
54529	NS3TP1
54542	MNAB
54543	TOMM7
54602	NDFIP2
54606	DDX56
54662	FLJ10743
54664	FLJ11273
54675	C20orf155
54676	GTPBP2
54749	UCC1
54764	ZRANB1
54775	DKFZp434K1210
54788	DNAJB12
54806	AHI1
54812	FLJ20080
54815	p66alpha
54819	FLJ20094
54859	FLJ20211
54861	SNRK
54865	FLJ20249
54874	FLJ20275
54882	FLJ20288
54890	FLJ20308
54913	FLJ20374
54926	UBE2R2
54928	FLJ20421
54930	C14orf94
54935	FLJ20442
54936	ADPRHL2
54946	FLJ20473
54952	SECP43
54968	FLJ20533
55004	FLJ20625
55022	FLJ20701
55031	USP47
55049	FLJ20850
55052	MRPL20
55066	PDPR
55069	FLJ10099
55080	TAPBP-R
55081	ESRRBL1
55105	FLJ10252
55111	GNRPX
55114	RICH1
55127	FLJ10359
55142	FLJ10460
55147	RNPC4
55182	FLJ10597
55188	FLJ10620
55197	P15RS
55198	DIP13B
55205	FLJ10697
55207	FLJ10702
55214	MLAT4
55233	C2orf6
55246	FLJ10853
55250	STATIP1
55269	PSPC1
55284	FLJ11011
55316	FLJ11164
55325	FLJ11200
55353	LAPTM4B
55361	PI4KII
55365	HCA112
55379	PRO1855
55421	HSA277841
55422	ZNF463
55453	C14orf116
55466	DNAJA4
55486	PARL
55505	NOLA3
55568	GALNT10
55572	H17
55573	H41
55585	UBE2Q
55611	FLJ20113
55629	PNRC2
55638	FLJ20366
55643	BTBD2
55651	NOLA2
55654	FLJ20507
55660	FNBP3
55666	NPL4
55671	FLJ20707
55680	RUFY2
55683	FLJ10081
55690	PACS1
55691	FLJ10210
55692	LUC7L
55699	FLJ10326
55701	FLJ10357
55707	FLJ10420
55715	DOK4
55717	WDR11
55718	RPC5
55720	FLJ10534
55737	VPS35
55740	ENAH
55742	PARVA
55743	CHFR
55746	NUP133
55752	FLJ10849
55754	C6orf67
55758	FLJ10876
55759	WDR12
55761	FLJ10890
55763	SEC3
55766	H2AFJ
55829	SELS
55836	C6orf35
55844	MDS026
55845	MDS027
55846	MDS028
55852	HT008
55854	LEREPO4
55858	TPARL
55860	ACTR10
55861	C20orf35
55876	PRO2521
55904	MLL5
55905	ZNF313
55907	CMAS
55917	DKFZp547A023
55920	TD-60
55929	DMAP1
55959	SULF2
55967	DAP13
56005	C19orf10
56172	ANKH
56181	LOC56181
56243	DKFZP761L0424
56255	DJ971N18.2
56270	LOC56270
56339	METTL3
56342	PPAN
56647	BCCIP
56654	NPDC1
56681	SARA1
56683	C21orf59
56829	ZAP
56889	SMBP
56893	C1orf6
56897	WRNIP1
56901	LOC56901
56910	STARD7
56915	RRP46
56922	MCCC1
56927	GPR108
56937	TMEPAI
56941	DC12
56947	GL004
56948	HCDI
56951	HTGN29
56954	NIT2
56965	LOC56965
56997	CABC1
57018	CCNL1
57019	LOC57019
57020	MGC16824
57085	AGTRAP
57099	AVEN
57104	TTS-2.2
57136	C20orf3
57142	RTN4
57148	KIAA1219
57153	CTL2
57179	KIAA1191
57184	FLJ00005
57190	SEPN1
57213	C13orf1
57228	LOC57228
57325	CSRP2BP
57380	MRS2L
57407	HSCARG
57410	SCYL1
57447	NDRG2
57472	KIAA1194
57478	KIAA1203
57488	KIAA1228
57515	TDE2
57583	KIAA1423
57600	KIAA1450
57606	KIAA1458
57648	KIAA1522
57659	KAISO-L1
57665	RDH14
57679	ALS2
57700	KIAA1600
57720	GPR107
57804	POLD4
58190	NLIIF
58472	SQRDL
58476	C20orf110
58477	APMCF1
58485	TRAPPC1
58487	ZF
58497	HTCD37
58515	SELK
59338	PLEKHA1
60314	C12orf10
60343	FAM3A
60488	MRPS35
60491	NIF3L1
60496	AASDHPPT
60509	FLJ21839
[truncated: 332 more rows]
