# Supplementary material for: The Retinome – Defining a reference transcriptome of the adult mammalian retina/retinal pigment epithelium
Source: BMC Genomics. 2004 Jul 29;5:50. doi: 10.1186/1471-2164-5-50 (PMC512282; doi:10.1186/1471-2164-5-50)
Supplement: Additional File 13 — List of genes present in partial transcriptomes of heart, liver, and prostate but not in reference retinome [file 1471-2164-5-50-S13.xls]

## Sheet: suppl table 13
Supplemental table 13. List of genes present in partial transcriptomes of heart, liver, and prostate but not in reference retinome
LocusLink	Gene Symbol
408	ARRB1
1456	CSNK1G3
1909	EDNRA
3507	IGHM
4255	MGMT
4609	MYC
5216	PFN1
5239	PGM5
6366	CCL21
7033	TFF3
7153	TOP2A
7347	UCHL3
8835	SOCS2
9871	SEC24D
9873	KIAA0769
10157	AASS
10475	TRIM38
10670	RRAGA
22936	ELL2
26471	P8
29035	PRO0149
29071	C1GALT2
51227	DSCR5
53407	STX18
54534	MRPL50
55778	C14orf131
59277	NTN4
64231	MS4A6A
84649	DGAT2
140576	MGC17528
151636	LOC151636
386759	MGC9913
