# Supplementary material for: The Retinome – Defining a reference transcriptome of the adult mammalian retina/retinal pigment epithelium
Source: BMC Genomics. 2004 Jul 29;5:50. doi: 10.1186/1471-2164-5-50 (PMC512282; doi:10.1186/1471-2164-5-50)
Supplement: Additional File 14 — List of retinome transcripts mapping to retinal disease intervals. [file 1471-2164-5-50-S14.xls]

## Sheet: Tabelle1
Supplemental table 14. List of retinome transcripts mapping to retinal disease intervals
Disease symbol	LocusLink ID	Gene
AA	133	ADM
	272	AMPD3
	322	APBB1
	406	ARNTL
	1200	CLN2
	1315	COPB
	1982	EIF4G2
	3263	HPX
	3611	ILK
	3767	KCNJ11
	4925	NUCB2
	5286	PIK3C2A
	5682	PSMA1
	6157	RPL27A
	6207	RPS13
	6609	SMPD1
	6764	ST5
	6833	ABCC8
	6881	TAF10
	7003	TEAD1
	7275	TUB
	7465	WEE1
	7702	ZNF143
	8495	PPFIBP2
	8642	PCDH16
	8665	EIF3S5
	9645	MICAL2
	9646	SH2BP1
	9866	KIAA0298
	10335	MRVI1
	10418	SPON1
	10527	IPO7
	10530	RIG
	10612	TRIM3
	10894	XLKD1
	10944	SMAP
	22800	RRAS2
	23027	KIAA0033
	23075	SWAP70
	23258	RAB6IP1
	23378	KIAA0409
	23647	ARFIP2
	26515	FXC1
	27122	DKK3
	50862	RNF141
	51700	CYB5R2
	55031	USP47
	55742	PARVA
	56674	C11orf15
	56675	NRIP3
	57758	SCUBE2
	58486	LOC58486
	63875	MRPL17
	65975	STK33
	79608	RIC3
	81846	CMT4B2
	84188	FLJ22728
	84280	GMRP-1
	84953	FLJ14966
	120227	CYP2R1
	144100	LOC144100
	144132	FLJ32752
	255925	LOC255925
	349721	LOC349721
	374378	LOC374378
AIED	22	ABCB7
	212	ALAS2
	369	ARAF1
	407	ARR3
	538	ATP7A
	546	ATRX
	778	CACNA1F
	1184	CLCN5
	1349	COX7B
	1741	DLG3
	1947	EFNB1
	2002	ELK1
	2245	FGD1
	2705	GJB1
	3028	HADH2
	3476	IGBP1
	4128	MAOA
	4129	MAOB
	4303	MLLT7
	4435	CITED1
	4478	MSN
	4674	NAP1L2
	4693	NDP
	4841	NONO
	4943	OATL1
	4983	OPHN1
	5127	PCTK1
	5230	PGK1
	5255	PHKA1
	5303	PIN4
	5355	PLP2
	5935	RBM3
	6102	RP2
	6191	RPS4X
	6451	SH3BGRL
	6567	SLC16A2
	6839	SUV39H1
	6853	SYN1
	6855	SYP
	7030	TFE3
	7076	TIMP1
	7317	UBE1
	7355	SLC35A2
	7403	UTX
	7503	XIST
	8237	USP11
	8241	RBM10
	8242	SMCX
	8243	SMC1L1
	8409	UXT
	8473	OGT
	8852	AKAP4
	9104	RGN
	9203	ZNF261
	9452	ITM2A
	9500	MAGED1
	9754	STARD8
	9843	HEPH
	9968	TNRC11
	10013	HDAC6
	10075	UREB1
	10084	PQBP1
	10245	TIMM17B
	10325	RRAGB
	10682	EBP
	10916	MAGED2
	11040	PIM2
	11152	JM5
	11230	JM4
	11279	KLF8
	11326	Z39IG
	23096	KIAA0522
	23133	KIAA1111
	23229	ARHGEF9
	23708	GSPT2
	24140	FTSJ1
	27112	TED
	27238	T54
	27301	APEX2
	27344	PCSK1N
	28952	JM1
	28986	MAGEH1
	29057	PRO0659
	29934	SNX12
	29978	UBQLN2
	51132	RNF12
	51248	LOC51248
	51616	TAF9L
	54413	NLGN3
	54466	SPIN2
	54539	P17.3
	54821	FLJ20105
	55593	DKFZp761A052
	55613	MTMR8
	55634	FLJ20344
	55869	HDAC8
	55906	HCA127
	56548	CHST7
	56850	GRIPAP1
	57692	KIAA1587
	63947	DMRTC1
	64061	SE20-4
	64219	PJA1
	64743	WDR13
	64840	PPN
	79917	FLJ21687
	81887	FLJ12525
	84061	DKFZp564K142
	89801	PPP1R3F
	90121	DT1P1A10
	90736	LOC90736
	92249	LOC92249
	92745	SLC38A5
	139202	XIST
	139341	MGC51029
	139596	MGC23937
	158563	LOC158563
	158584	FLJ31204
	158787	FLJ32783
	158865	LOC158865
	158866	ZDHHC15
	203429	MGC34827
	286451	MGC21416
	340526	KIAA2001
	347360	LOC347360
	347517	LOC347517
	377887	LOC377887
	377897	LOC377897
	386620	TAF1
AXPC1	947	CD34
	3290	HSD11B1
	3664	IRF6
	27042	MGC29875
	80064	FLJ12704
	80342	DJ434O14.3
	148697	FLJ30634
BBS3	1295	COL8A1
	9868	TOMM70A
	10342	TFG
	10402	ST3GALVI
	11259	DOC1
	25890	TARSH
	55076	FLJ10134
	55773	FLJ11046
	56954	NIT2
	131566	ESDN
BBS5	90	ACVR1
	1781	DNCI2
	2571	GAD1
	2591	GALNT3
	2820	GPD2
	2888	GRB14
	4036	LRP2
	4065	LY75
	4929	NR4A2
	5937	RBMS1
	6323	SCN1A
	6326	SCN2A2
	6328	SCN3A
	6741	SSB
	8502	PKP4
	8520	HAT1
	8604	SLC25A12
	9360	PPIG
	9874	TLK1
	9936	DCL-1
	10010	TANK
	10213	PSMD14
	10324	SARCOSIN
	22837	KIAA0977
	22925	PLA2R1
	26003	GORASP2
	27347	STK39
	29081	HSPC133
	29994	BAZ2B
	57282	SLC4A10
	57405	AD024
	57471	KIAA1189
	57818	IGRP
	64844	AXOT
	79675	FLJ21901
	79809	FLJ11457
	79901	CYBRD1
	85461	KIAA1728
	92196	LOC92196
	115677	NOSTRIN
	129446	CMYA3
	129880	DKFZp762I194
	129881	LOC129881
	130507	KIAA2024
	151230	MGC22679
	151258	FLJ39822
	151525	FLJ36175
	192137	HCC-4
	253782	LOC253782
	344273	LOC344273
BCD	132625	ZFP42
	339976	FLJ36180
CACD	37	ACADVL
	242	ALOX12B
	247	ALOX15B
	482	ATP1B2
	708	C1QBP
	1107	CHD3
	1140	CHRNB1
	1366	CLDN7
	1742	DLG4
	1856	DVL2
	1949	EFNB3
	1973	EIF4A1
	1984	EIF5A
	2256	FGF11
	2874	GPS2
	3000	GUCY2D
	4927	NUP88
	5187	PER1
	5198	PFAS
	5430	POLR2A
	6462	SHBG
	6665	SOX15
	6844	VAMP2
	7157	TP53
	8711	TNK1
	8741	TNFSF13
	8742	TNFSF12
	9135	RABEP1
	9196	KCNAB3
	9212	AURKB
	9513	FXR2
	9526	MPDU1
	9744	CENTB1
	10462	CLECSF13
	11337	GABARAP
	22861	DEFCAP
	23135	KIAA0346
	23302	KIAA0523
	23399	DULLARD
	23587	DERP6
	23746	AIPL1
	26168	SENP3
	29098	RANGNRF
	51003	CGI-125
	51009	F-LANa
	51087	YBX2
	54739	HSXIAPAF1
	54785	FLJ20014
	55135	FLJ10385
	56919	DHX33
	57048	PLSCR3
	57555	NLGN2
	57659	KAISO-L1
	58485	TRAPPC1
	59344	ALOXE3
	79003	MIS12
	79142	MGC2941
	83659	TEKT1
	84268	MGC4189
	84314	MGC10744
	84316	MGC14151
	92162	LOC92162
	112483	SAT2
	116840	LIP8
	124637	FLJ32499
	124944	MGC49942
	146754	LOC146754
	147040	C17orf36
	255877	BCL6B
	284023	LOC284023
	284029	FLJ34790
	284111	SLC13A5
	284114	FLJ36878
	284158	LOC284158
	342530	LOC342530
	342531	LOC342531
COD2	2332	FMR1
	2334	FMR2
	3423	IDS
	9142	CXorf1
	84631	KIAA1854
COD4	212	ALAS2
	369	ARAF1
	407	ARR3
	778	CACNA1F
	1184	CLCN5
	1654	DDX3X
	1741	DLG3
	1947	EFNB1
	2002	ELK1
	2245	FGD1
	2705	GJB1
	3028	HADH2
	3476	IGBP1
	4128	MAOA
	4129	MAOB
	4303	MLLT7
	4435	CITED1
	4478	MSN
	4674	NAP1L2
	4693	NDP
	4841	NONO
	4943	OATL1
	4983	OPHN1
	5127	PCTK1
	5255	PHKA1
	5303	PIN4
	5355	PLP2
	5935	RBM3
	6102	RP2
	6191	RPS4X
	6839	SUV39H1
	6853	SYN1
	6855	SYP
	7030	TFE3
	7076	TIMP1
	7317	UBE1
	7355	SLC35A2
	7403	UTX
	7503	XIST
	8237	USP11
	8239	USP9X
	8241	RBM10
	8242	SMCX
	8243	SMC1L1
	8409	UXT
	8473	OGT
	8573	CASK
	8852	AKAP4
	9104	RGN
	9203	ZNF261
	9500	MAGED1
	9754	STARD8
	9843	HEPH
	9968	TNRC11
	10013	HDAC6
	10075	UREB1
	10084	PQBP1
	10245	TIMM17B
	10325	RRAGB
	10682	EBP
	10916	MAGED2
	11040	PIM2
	11152	JM5
	11230	JM4
	11279	KLF8
	11326	Z39IG
	23096	KIAA0522
	23133	KIAA1111
	23229	ARHGEF9
	23708	GSPT2
	24140	FTSJ1
	27112	TED
	27238	T54
	27301	APEX2
	27344	PCSK1N
	28952	JM1
	28986	MAGEH1
	29057	PRO0659
	29934	SNX12
	29978	UBQLN2
	51248	LOC51248
	54413	NLGN3
	54466	SPIN2
	54539	P17.3
	54821	FLJ20105
	55593	DKFZp761A052
	55613	MTMR8
	55634	FLJ20344
	55869	HDAC8
	55906	HCA127
	56548	CHST7
	56850	GRIPAP1
	63947	DMRTC1
	64061	SE20-4
	64219	PJA1
	64743	WDR13
	64840	PPN
	79917	FLJ21687
	81887	FLJ12525
	89801	PPP1R3F
	90121	DT1P1A10
	90736	LOC90736
	92249	LOC92249
	92745	SLC38A5
	139202	XIST
	139341	MGC51029
	158563	LOC158563
	158584	FLJ31204
	158787	FLJ32783
	203429	MGC34827
	286451	MGC21416
	340526	KIAA2001
	347360	LOC347360
	347517	LOC347517
	377887	LOC377887
	377897	LOC377897
	386620	TAF1
CORD8	103	ADAR
	223	ALDH9A1
	336	APOA2
	405	ARNT
	477	ATP1A2
	607	BCL9
	844	CASQ1
	1141	CHRNB2
	1163	CKS1B
	1196	CLK2
	1314	COPA
	1382	CRABP2
	1401	CRP
	1513	CTSK
	1520	CTSS
	1893	ECM1
	1942	EFNA1
	1945	EFNA4
	2029	ENSA
	2117	ETV3
	2209	FCGR1A
	2212	FCGR2A
	2213	FCGR2B
	2224	FDPS
	2532	FY
	2629	GBA
	2703	GJA8
	3068	HDGF
	3310	HSPA6
	3428	IFI16
	3608	ILF2
	3766	KCNJ10
	4000	LMNA
	4063	LY9
	4170	MCL1
	4209	MEF2D
	4259	MGST3
	4359	MPZ
	4580	MTX1
	4720	NDUFS2
	4817	NIT1
	4914	NTRK1
	4921	DDR2
	5087	PBX1
	5174	PDZK1
	5202	PFDN2
	5298	PIK4CB
	5546	PRCC
	5565	PRKAB2
	5692	PSMB4
	5710	PSMD4
	5824	PXF
	5872	RAB13
	5993	RFX5
	5999	RGS4
	6016	RIT1
	6232	RPS27
	6258	RXRG
	6271	S100A1
	6275	S100A4
	6277	S100A6
	6279	S100A8
	6280	S100A9
	6281	S100A10
	6282	S100A11
	6391	SDHC
	6464	SHC1
	6504	SLAM
	6675	UAP1
	6699	SPRR1B
	6746	SSR2
	6944	TCFL1
	7170	TPM3
	7203	CCT3
	7286	TUFT1
	7371	UMPK
	7818	DAP3
	8337	HIST2H2AA
	8349	HIST2H2BE
	8370	HIST2H4
	8407	TAGLN2
	8490	RGS5
	8682	PEA15
	8703	B4GALT3
	8751	ADAM15
	8991	SELENBP1
	9047	SH2D2A
	9129	HPRP3P
	9181	ARHGEF2
	9191	DEDD
	9447	AIM2
	9557	CHD1L
	9673	KIAA0446
	9826	ARHGEF11
	9869	SETDB1
	9898	NICE-4
	9900	SV2A
	9909	KIAA0476
	9970	NR1I3
	10067	SCAMP3
	10262	SF3B4
	10456	HAX1
	10485	CROC4
	10500	SEMA6C
	10654	PMVK
	10763	NES
	10899	JTB
	10962	AF1Q
	11000	SLC27A3
	11022	TDRKH
	11126	CD160
	11189	TNRC4
	11243	PMF1
	11266	DUSP12
	11311	VPS45A
	22889	KIAA0907
	22926	ATF6
	23126	POGZ
	23208	SYT11
	23248	KIAA0460
	23381	EST1B
	23385	NCSTN
	23557	SNAPAP
	23623	RUSC1
	23632	CA14
	25903	DKFZP586L151
	25912	NICE-3
	26097	DKFZP547E1010
	27005	USP21
	27173	SLC39A1
	27246	ZNF364
	28956	MAPBPIP
	29765	TMOD4
	29956	LASS2
	50717	H326
	50848	F11R
	51027	CGI-143
	51043	ZFP67
	51093	CGI-41
	51107	APH-1A
	51177	CKIP-1
	51205	ACP6
	51506	HSPC155
	54344	DPM3
	54460	MRPS21
	54499	LOC54499
	54507	TSRC1
	54856	FLJ20203
	54865	FLJ20249
	54935	FLJ20442
	54964	FLJ20519
	55154	FLJ10504
	55204	GPP34R
	55243	KIRREL
	55249	YAP
	55585	UBE2Q
	55793	FLJ11280
	55891	LENEP
	55974	LOC55974
	56833	BLAME
	56882	SPEC1
	56893	C1orf6
	56957	ZA20D1
	57198	ATP8B2
	57216	VANGL2
	57234	KIAA0493
	57326	PBXIP1
	57459	P66beta
	57530	CGN
	57549	IGSF9
	57592	KIAA1441
	57657	HCN3
	57863	NECL1
	58497	HTCD37
	63827	BCAN
	64218	FLJ12287
	65005	MRPL9
	65123	FLJ21919
	79005	SCNM1
	79590	MRPL24
	79662	NES
	80222	FLJ12528
	80308	PP591
	81609	SNX27
	81611	ANP32E
	81875	FLJ12671
	84072	DKFZP434A1315
	84283	MGC13102
	90780	PYGO2
	92312	LOC92312
	93183	PIGM
	93185	IGSF8
	112770	MGC31963
	114836	KALI
	117145	CTMP
	126626	MGC29891
	126823	MGC33338
	127579	FLJ32934
	127933	KIS
	128239	IQGAP3
	128240	APOA1BP
	148327	AIBZIP
	148523	LOC148523
	149095	FLJ32785
	149301	LOC149301
	149302	LOC149302
	149428	BNIP-S
	149498	LOC149498
	200185	KCP2
	200186	LOC200186
	257106	LOC257106
	257177	LOC257177
	284485	FLJ36032
	284486	FLJ37964
	284618	FLJ35976
	284682	LOC284682
	339400	LOC339400
	339433	LOC339433
	343052	LOC343052
	343422	LOC343422
	348474	LOC348474
	350696	LOC350696
CORD9	1846	DUSP4
	2137	EXTL3
	2260	FGFR1
	2936	GSR
	2961	GTF2E2
	3084	NRG1
	5516	PPP2CB
	6770	STAR
	6867	TACC1
	7976	FZD3
	8749	ADAM18
	8754	ADAM9
	9070	ASH2L
	9530	BAG4
	10671	DCTN6
	11030	RBPMS
	11160	C8orf2
	11212	PROSC
	23259	KIAA0725
	23303	KIF13B
	23484	LEPROTL1
	25960	GPR124
	27257	LSM1
	51669	MGC8721
	54775	DKFZp434K1210
	54904	WHSC1L1
	55140	ELP3
	55290	BRF2
	55756	FLJ10871
	55893	PBF
	59339	PLEKHA2
	78986	MGC1136
	79698	FLJ13842
	80139	FLJ14299
	80185	FLJ23263
	80223	RCP
	83877	BLP1
	84513	HTPAP
	84549	LOC84549
	84750	FUT10
	137970	UNC5D
	137994	FLJ25409
	340414	LOC340414
CRV	95	ACY1
	211	ALAS1
	275	AMT
	327	APEH
	387	ARHA
	776	CACNA1D
	788	SLC25A20
	993	CDC25A
	1230	CCR1
	1234	CCR5
	1294	COL7A1
	1582	CYP8B1
	1605	DAG1
	1795	DOCK3
	1849	DUSP7
	1951	CELSR3
	2771	GNAI2
	2779	GNAT1
	2876	GPX1
	2912	GRM2
	3615	IMPDH2
	3700	ITIH4
	3913	LAMB2
	4057	LTF
	4134	MAP4
	4634	MYL3
	4820	NKTR
	5210	PFKFB4
	5364	PLXNB1
	5576	PRKAR2A
	5580	PRKCD
	5745	PTHR1
	5859	QARS
	6159	RPL29
	6405	SEMA3F
	6599	SMARCC1
	6787	NEK4
	6988	TCTA
	7086	TKT
	7123	TNA
	7134	TNNC1
	7318	UBE1L
	7375	USP4
	7384	UQCRC1
	7584	ZNF35
	7866	IFRD2
	7873	ARMET
	8314	BAP1
	8372	HYAL3
	8692	HYAL2
	8927	BSN
	8994	LIMD1
	9117	SEC22L3
	9136	RNU3IP2
	9254	CACNA2D2
	9730	VprBP
	9807	IHPK1
	10039	ADPRTL3
	10168	ZNF197
	10180	RBM6
	10181	RBM5
	10425	ARIH2
	10641	NPR2L
	10675	CSPG5
	10869	USP19
	10991	SLC38A3
	11068	101F6
	11070	PL6
	11180	WDR6
	11186	RASSF1
	11188	NISCH
	11277	TREX1
	11334	PDAP2
	11344	PTK9L
	22907	DHX30
	22908	SACM1L
	22937	SCAP
	23016	KIAA0116
	23132	SRISNF2L
	23166	STAB1
	23218	KIAA0540
	23276	KIAA0795
	25864	DKFZP564O243
	25886	DKFZP434C245
	25915	DKFZP564J0123
	25930	PTPN23
	25994	HIG1
	26172	DKFZP434B172
	26354	NS
	28972	SPC12
	29072	HYPB
	29122	TSP50
	29890	HUMAGCGB
	29925	GMPPB
	51099	ABHD5
	51161	LOC51161
	51188	SS18L2
	51246	SCOTIN
	51304	ZDHHC3
	51364	ZMYND10
	51368	ZSIG11
	51372	HSPC016
	51385	SZF1
	51409	HEMK
	51447	IHPK2
	51460	SFMBT
	51517	AF3P21
	54585	LZTFL1
	54681	PH-4
	54716	XT3
	54859	FLJ20211
	54861	SNRK
	54870	FLJ20259
	55129	FLJ10375
	55152	FLJ10496
	55193	PB1
	55802	HSA275986
	55830	AD-017
	55888	ZFP
	56920	LOC56920
	57060	PCBP4
	57245	FLJ20209
	57467	KIAA1173
	63891	RNF123
	64147	KIF9
	64866	CDCP1
	64925	FLJ12800
	64943	FLJ12442
	65010	SLC26A6
	79012	MGC8407
	79442	LRRC2
	79443	FYCO1
	79714	FLJ12436
	80335	PRO2730
	84276	NICN1
	84836	MGC15429
	84892	FLJ14566
	90226	SRP
	91392	FLJ14855
	91869	RFT1
	92999	KIAA1190
	131616	MGC29956
	132160	FLJ32332
	132228	FLJ38608
	151903	MGC23918
	152206	FLJ25467
	200942	MGC35097
	259236	TMIE
	284508	LOC284508
	285343	DKFZp313N0621
	285345	LOC285345
	285346	LOC285346
	339903	LOC339903
	344600	LOC344600
	375341	LOC375341
	375343	LOC375343
	375346	LOC375346
CYMD	1124	CHN2
	1395	CRHR2
	2617	GARS
	9805	KIAA0193
	10392	CARD4
	11185	INMT
	79017	C7orf24
	84182	FLJ22374
	84725	FAPP2
	222160	LOC222160
	222161	DKFZp586I1420
	222166	Ells1
	223082	LOC223082
EVR3	744	C11orf8
	847	CAT
	960	CD44
	966	CD59
	1479	CSTF3
	2620	GAS2
	3324	HSPCAL3
	4005	LMO2
	4076	M11S1
	5080	PAX6
	5896	RAG1
	5954	RCN1
	6506	SLC1A2
	8050	PDHX
	10114	HIPK3
	10480	GA17
	25841	DKFZP586C1619
	25891	DKFZP586H2123
	26273	FBXO3
	26298	EHF
	26610	ELP4
	29099	HSPC166
	51074	MMRP19
	54765	TRIM44
	55226	FLJ10774
	55327	LIN7C
	55366	GPR48
	57629	KIAA1493
	79832	FLJ21924
	91057	NY-REN-41
	120526	LOC120526
	120534	FLJ38968
	143458	LOC143458
	196074	FLJ33979
	258010	DKFZp313A2432
LCA3	1734	DIO2
	2103	ESRRB
	2353	FOS
	2581	GALC
	2954	GSTZ1
	2957	GTF2A1
	6400	SEL1L
	7043	TGFB3
	7253	TSHR
	8846	ALKBH
	9369	NRXN3
	9517	SPTLC2
	10598	AHSA1
	11161	C14orf1
	22846	KIAA1036
	22938	SNW1
	23093	KIAA0998
	23357	KIAA0759
	23768	FLRT2
	29954	POMT2
	55640	C14orf58
	55668	C14orf118
	57143	ADCK1
	57156	DKFZP434P0111
	58157	NGB
	63894	C14orf133
	64207	C14orf4
	81892	DC50
	85439	STN2
	85457	KIAA1737
	112752	MGC16028
	122953	JDP2
	283576	C14orf59
	283578	LOC283578
	283579	FLJ25976
	283585	LOC283585
LCA5	23	ABCF1
	177	AGER
	199	AIF1
	534	ATP6V1G2
	578	BAK1
	629	BF
	653	BMP5
	667	BPAG1
	705	BYSL
	717	C2
	720	C4A
	780	DDR1
	860	RUNX2
	896	CCND3
	988	CDC5L
	1026	CDKN1A
	1192	CLIC1
	1302	COL11A2
	1388	CREBL1
	1432	MAPK14
	1460	CSNK2B
	1589	CYP21A2
	1616	DAXX
	1797	DOM3Z
	2030	SLC29A1
	2178	FANCE
	2289	FKBP5
	2729	GCLC
	2739	GLO1
	2794	GNL1
	2941	GSTA4
	2968	GTF2H4
	2978	GUCA1A
	2979	GUCA1B
	3106	HLA-B
	3107	HLA-C
	3108	HLA-DMA
	3109	HLA-DMB
	3111	HLA-DOA
	3113	HLA-DPA1
	3115	HLA-DPB1
	3117	HLA-DQA1
	3119	HLA-DQB1
	3122	HLA-DRA
	3125	HLA-DRB3
	3126	HLA-DRB4
	3127	HLA-DRB5
	3133	HLA-E
	3159	HMGA1
	3303	HSPA1A
	3305	HSPA1L
	3326	HSPCB
	3710	ITPR3
	4172	MCM3
	4188	MDFI
	4201	MEA
	4276	MICA
	4337	MOCS1
	4439	MSH5
	4594	MUT
	4736	RPL10A
	4758	NEU1
	4794	NFKBIE
	4795	NFKBIL1
	4800	NFYA
	5089	PBX2
	5190	PEX6
	5252	PHF1
	5292	PIM1
	5314	PKHD1
	5429	POLH
	5467	PPARD
	5514	PPP1R10
	5528	PPP2R5D
	5558	PRIM2A
	5603	MAPK13
	5696	PSMB8
	5698	PSMB9
	5754	PTK7
	5863	RAB2L
	5961	RDS
	6005	RHAG
	6015	RING1
	6046	BRD2
	6048	RNF5
	6204	RPS10
	6222	RPS18
	6257	RXRB
	6293	VPS52
	6428	SFRS3
	6499	SKIV2L
	6631	SNRPC
	6722	SRF
	6732	SRPK1
	6882	TAF11
	6890	TAP1
	6891	TAP2
	6892	TAPBP
	6903	TBCC
	6941	TCF19
	7005	TEAD3
	7021	TFAP2B
	7148	TNXB
	7180	CRISP2
	7287	TULP1
	7407	VARS2
	7422	VEGF
	7629	ZNF76
	7803	PTP4A1
	7916	BAT2
	7917	BAT3
	7918	BAT4
	7919	BAT1
	7920	BAT5
	7922	HKE4
	7923	HSD17B8
	7936	RDBP
	7941	PLA2G7
	7942	TFEB
	8449	DHX16
	8464	SUPT3H
	8831	SYNGAP1
	8859	STK19
	8870	IER3
	9025	RNF8
	9277	C6orf11
	9278	ZNF297
	9374	PPT2
	9477	USP49
	9481	UCP4
	9533	POLR1C
	9587	MAD2L1BP
	9656	MDC1
	9697	TRAM2
	9820	KIAA0076
	10211	FLOT1
	10231	DSCR1L1
	10471	HKE2
	10554	AGPAT1
	10591	RCL
	10695	TNRC5
	10817	FRS3
	10919	BAT8
	10930	APOBEC2
	11165	NUDT3
	11270	NRM
	11329	STK38
	22858	ICK
	22875	ENPP4
	23070	KIAA0082
	23294	ANKS1
	23304	KIAA0349
	23469	PHF3
	23500	DAAM2
	23506	KIAA0240
	23564	DDAH2
	23607	CD2AP
	23787	MTCH1
	24149	ZNF318
	25844	DKFZP566C243
	25862	MGC20741
	26036	ZNF451
	26268	FBXO9
	27154	BRPF3
	27232	GNMT
	27242	TNFRSF21
	28973	MRPS18B
	28978	TMEM14A
	29005	PRO1073
	29964	C6orf49
	29993	PACSIN1
	50619	DEF6
	50854	C6orf48
	51069	MRPL2
	51302	CYP39A1
	51557	GLULD1
	51596	C6orf82
	51645	PPIL1
	51715	RAB23
	53405	CLIC5
	54209	TREM2
	54511	HMGCLL1
	54535	C6orf18
	54676	GTPBP2
	54887	FLJ20302
	55166	C6orf139
	55168	MRPS18A
	55173	MRPS10
	55227	LRRC1
	55362	DKFZp434P0531
	55633	C6orf197
	55776	C6orf64
	55809	TReP-132
	55937	APOM
	57176	VARS2L
	57497	KIAA1246
	57510	XPO5
	57699	CPNE5
	57819	LSM2
	59084	ENPP5
	60481	ELOVL5
	60685	TEX27
	63940	C6orf9
	64771	FLJ22195
	64928	MRPL14
	65989	EGFL9
	79138	MGC4614
	79969	C6orf134
	80736	C6orf29
	80740	LY6G6C
	80742	PRR3
	80863	C6orf31
	81578	COL21A1
	84300	C6orf125
	85315	C6orf33
	88745	C6orf153
	89845	ABCC10
	89953	KNSL8
	93643	TJP4
	112744	IL17F
	114327	EFHC1
	114781	BTBD9
	116113	FOXP4
	116138	KLHDC3
	116369	SLC26A8
	117283	IHPK3
	154467	LOC154467
	170954	KIAA1949
	203068	OK/SW-cl.56
	221336	C6orf65
	221395	GPR116
	221416	MGC45491
	221421	C6orf206
	221424	LOC221424
	221442	LOC221442
	221443	C6orf130
	221448	LOC221448
	221458	C6orf102
	221472	FGD2
	221476	PI16
	221477	C6orf89
	221491	MGC57858
	221496	LEMD2
	221504	MGC23166
	221527	C6orf46
	221545	C6orf136
	222658	C6orf69
	222663	CEGF3
	266727	MDGA1
	285831	LOC285831
	285835	LOC285835
	285843	LOC285843
	285855	LOC285855
	340210	LOC340210
	346205	LOC346205
	347734	SLC35B2
	349008	LOC349008
	349066	LOC349066
	352125	LOC352125
	352961	3.8-1
	375504	LOC375504
	375511	LOC375511
	375513	LOC375513
LCA9	473	RERE
	1185	CLCN6
	1325	CORT
	2023	ENO1
	2475	FRAP1
	4524	MTHFR
	5195	PEX14
	5226	PGD
	5293	PIK3CD
	5351	PLOD
	5394	PMSCL2
	6518	SLC2A5
	6723	SRM
	7133	TNFRSF1B
	9249	SDR1
	9563	H6PD
	9927	MFN2
	10218	CDT6
	10277	UBE4B
	10459	MAD2L2
	10630	T1A-2
	10747	MASP2
	22883	CLSTN1
	23095	KIF1B
	23435	TARDBP
	25783	FLJ10619
	26232	FBXO2
	26270	FBXO6
	29914	TERE1
	50651	DNB5
	54897	FLJ20321
	55187	FLJ10619
	56998	CTNNBIP1
	57085	AGTRAP
	57540	KIAA1337
	60672	FLJ12438
	64802	NMNAT1
	80176	SSB1
	81927	AF311304
	84275	MGC4399
	84328	LZIC
	90231	MGC33867
	93611	FBX30
	116362	CRBPIV
	126755	LOC126755
	148918	LOC148918
	163301	LOC163301
	199953	LOC199953
	284498	DKFZp434E1410
	374945	LOC374945
	374946	LOC374946
MCDR1	25957	DKFZp564B0769
	26235	FBXL4
MCDR2	683	BST1
	1400	CRMP1
	1665	DHX15
	1816	DRD5
	2121	EVC
	5522	PPP2R2C
	5860	QDPR
	6286	S100P
	6649	SOD3
	7466	WFS1
	8310	ACOX3
	8842	PROM1
	9079	LDB2
	9353	SLIT2
	9364	RAB28
	9778	KIAA0232
	9948	WDR1
	9957	HS3ST1
	10141	C4orf6
	10891	PPARGC1
	23324	KIAA0935
	26234	FBXL5
	27065	D4S234E
	27146	KIAA1276
	29945	ANAPC4
	51056	LAP3
	51091	SLA/LP
	54436	FLJ20356
	54876	FLJ20280
	55203	LGI2
	55330	CNO
	56606	SLC2A9
	57219	KIAA1327
	57533	KIAA1322
	57545	KIAA1345
	60312	AFAP
	80273	GRPEL1
	83888	KSP37
	84448	ABLIM2
	85460	KIAA1729
	91050	DKFZp761B107
	93621	PGR1
	93622	LOC93622
	114932	MGC9651
	132864	CPEB2
	132884	EVC2
	133015	MGC29898
	152789	FLJ31564
	152992	FLJ35725
	166647	GPR125
	166793	LOC166793
	202018	FLJ90013
	257236	FLJ90575
	285540	LOC285540
	285548	LOC285548
	285550	LOC285550
	351733	LOC351733
MCDR3	108	ADCY2
	1501	CTNND2
	1611	DAP
	4552	MTRR
	4651	MYO10
	4726	NDUFS6
	6715	SRD5A1
	7204	TRIO
	9037	SEMA5A
	10299	TEB4
	10409	BASP1
	11044	POLS
	22948	CCT5
	23194	FBXL7
	23379	KIAA0947
	54463	FLJ20152
	54888	FLJ20303
	56172	ANKH
	64979	MRPL36
	79888	FLJ12443
	81037	CRR9
	84246	MGC5309
	90268	LOC90268
	90441	ZPR9
	134111	LOC134111
	134121	LOC134121
	134147	LOC134147
	153114	LOC153114
	153572	LOC153572
	153603	LOC153603
	170690	ADAMTS16
	255167	LOC255167
	285695	LOC285695
	340094	LOC340094
	345707	LOC345707
	345730	LOC345730
MCDR4	328	APEX1
	4860	NP
	6035	RNASE1
	6037	RNASE3
	6038	RNASE4
	7011	TEP1
	10038	ADPRTL2
	55644	OSGEP
	57820	C14orf18
	90809	C14orf9
	91875	LOC91875
MRST	3603	IL16
	4828	NMB
	5151	PDE8A
	6218	RPS17
	6457	SH3GL3
	8120	AP3B2
	9640	KIAA0211
	23184	MESDC2
	23478	SPC18
	50810	HDGFRP3
	53339	BTBD1
	53346	TM6SF1
	54581	SCAND2
	57214	KIAA1199
	57538	MIDORI
	59274	MESDC1
	64506	CPEB1
	79631	FLJ13119
	83640	C6orf119
	84942	FLJ14888
	123207	MGC29937
	123720	KIAA1971
	146083	LOC146083
	161527	LOC161527
OPA2	212	ALAS2
	369	ARAF1
	778	CACNA1F
	1184	CLCN5
	1654	DDX3X
	2002	ELK1
	2245	FGD1
	3028	HADH2
	4128	MAOA
	4129	MAOB
	4693	NDP
	4943	OATL1
	5127	PCTK1
	5355	PLP2
	5935	RBM3
	6102	RP2
	6839	SUV39H1
	6853	SYN1
	6855	SYP
	7030	TFE3
	7076	TIMP1
	7317	UBE1
	7355	SLC35A2
	7403	UTX
	8237	USP11
	8241	RBM10
	8242	SMCX
	8243	SMC1L1
	8409	UXT
	8573	CASK
	8852	AKAP4
	9104	RGN
	9500	MAGED1
	10013	HDAC6
	10075	UREB1
	10084	PQBP1
	10245	TIMM17B
	10682	EBP
	10916	MAGED2
	11040	PIM2
	11152	JM5
	11230	JM4
	23096	KIAA0522
	23133	KIAA1111
	23708	GSPT2
	24140	FTSJ1
	27238	T54
	27301	APEX2
	27344	PCSK1N
	28952	JM1
	28986	MAGEH1
	29057	PRO0659
	54539	P17.3
	55593	DKFZp761A052
	55634	FLJ20344
	56548	CHST7
	56850	GRIPAP1
	64061	SE20-4
	64743	WDR13
	64840	PPN
	79917	FLJ21687
	89801	PPP1R3F
	90121	DT1P1A10
	90736	LOC90736
	92745	SLC38A5
	139341	MGC51029
	158563	LOC158563
	158787	FLJ32783
	377887	LOC377887
OPA4	4253	MGEA6
	5289	PIK3C3
	6860	SYT4
PRD	369	ARAF1
	2002	ELK1
	4129	MAOB
	4693	NDP
	5127	PCTK1
	6102	RP2
	6853	SYN1
	7076	TIMP1
	7317	UBE1
	7403	UTX
	8237	USP11
	8241	RBM10
	8409	UXT
	9104	RGN
	54539	P17.3
	55634	FLJ20344
	56548	CHST7
	139341	MGC51029
RNANC	3189	HNRPH3
	8034	SLC25A16
	23411	SIRT1
	26091	DKFZP564G092
	55680	RUFY2
	55749	CARP-1
	56521	JDP1
	221035	LOC221035
	221037	TRIP8
ROA1	734	C8orf1
	760	CA2
	761	CA3
	793	CALB1
	862	CBFA2T1
	1666	DECR1
	1875	E2F5
	2669	GEM
	4325	MMP16
	4683	NBS1
	8767	RIPK2
	8895	CPNE3
	11059	WWP1
	25788	RAD54B
	25962	DKFZP434I116
	51115	CGI-90
	51633	CGI-77
	54704	PPM2C
	54714	CNGB3
	55529	DKFZp762O076
	64168	EFCBP1
	85444	KIAA1764
	91147	MGC26979
	115111	SLC26A7
	137392	LOC137392
	137781	LOC137781
	138046	LOC138046
	169200	DKFZp762C1112
	286144	LOC286144
	377677	LOC377677
RP17	762	CA4
	1213	CLTC
	4353	MPO
	4591	TRIM37
	5414	PNUTL2
	6198	RPS6KB1
	6426	SFRS1
	6827	SUPT4H1
	6909	TBX2
	7716	ZNF161
	8161	COIL
	8165	AKAP1
	8493	PPM1D
	8526	DGKE
	9110	MTMR4
	9256	BZRAP1
	9496	TBX4
	9902	MRC2
	9969	TRAP240
	10513	APPBP2
	11011	TLK2
	22843	PPM1E
	51174	TUBD1
	51649	MRPS23
	51651	CGI-147
	54828	BCAS3
	54894	FLJ20315
	54903	FLJ20345
	55181	FLJ10587
	55673	C14orf34
	55771	FLJ11029
	57508	KIAA1287
	59342	RISC
	63897	FLJ22087
	79665	DHX40
	81671	VMP1
	84669	USP32
	124535	FLJ40311
	124540	MSI2
	140735	Dlc2
	284161	FLJ37451
	284162	LOC284162
	342601	LOC342601
	348235	LOC348235
RP22	1039	CDR2
	1428	CRYM
	4706	NDUFAB1
	5347	PLK
	5579	PRKCB1
	7385	UQCRC2
	9956	HS3ST2
	10229	COQ7
	23049	SMG1
	23062	GGA2
	23117	KIAA0220
	23204	ARL6IP
	29904	EEF2K
	51108	DREV1
	51573	MIR16
	51704	GPRC5B
	51760	LOC51760
	55623	FLJ20274
	55718	RPC5
	56061	UBPH
	57020	MGC16824
	57146	LOC57146
	57149	LOC57149
	57478	KIAA1203
	81691	LOC81691
	84516	MGC3248
	91949	COG7
	112479	MGC16943
	123879	MGC48972
	124152	MGC35048
	124454	KIAA1970
	146174	LOC146174
	162073	LOC162073
	283820	LOC283820
	283841	LOC283841
	339053	LOC339053
	348158	LOC348158
	348162	MGC9515
	348197	LOC348197
	374705	LOC374705
RP23	357	APXL
	1183	CLCN4
	2742	GLRA2
	2824	GPM6B
	3730	KAL1
	4281	MID1
	4935	OA1
	5256	PHKA2
	5475	PPEF1
	5931	RBBP7
	6247	RS1
	6322	SCML1
	6399	SEDL
	6907	TBL1X
	7114	TMSB4X
	8481	OFD1
	8544	PIR
	9185	REPS2
	9367	RAB9A
	10742	RAI2
	10943	MSL3L1
	11238	CA5B
	25975	EGFL6
	54960	FLJ20514
	55787	CXorf15
	55841	KIAA1280
	94056	SYAP1
	158747	MGC26706
	170082	MGC17403
	340591	LOC340591
RP24	1038	CDR1
	2258	FGF13
	4168	MCF2
	9947	MAGEC1
	23608	MKRN1
	23641	LDOC1
RP28	98	ACYP2
	119	ADD2
	238	ALK
	307	ANXA4
	525	ATP6V1B1
	550	AUP1
	678	ZFP36L2
	805	CALM2
	1545	CYP1B1
	1639	DCTN1
	1716	DGUOK
	1796	DOK1
	2034	EPAS1
	2202	EFEMP1
	2673	GFPT1
	2956	MSH6
	3099	HK2
	3196	TLX2
	4052	LTBP1
	4072	TACSTD1
	4084	MAD
	4190	MDH1
	4211	MEIS1
	4436	MSH2
	4528	MTIF2
	5013	OTX1
	5093	PCBP1
	5194	PEX13
	5212	VIT
	5281	PIGF
	5341	PLEK
	5495	PPM1B
	5534	PPP3R1
	5581	PRKCE
	5861	RAB1A
	5870	RAB6A
	6233	RPS27A
	6242	RTKN
	6432	SFRS7
	6496	SIX3
	6509	SLC1A4
	6519	SLC3A1
	6637	SNRPG
	6654	SOS1
	6697	SPR
	6711	SPTBN1
	6801	STRN
	7039	TGFA
	7072	TIA1
	7360	UGP2
	7444	VRK2
	7514	XPO1
	7840	ALMS1
	7841	GCS1
	8291	DYSF
	8446	DUSP11
	8491	MAP4K3
	9167	COX7A2L
	9378	NRXN1
	9419	CRIPT
	9581	KIAA0436
	9637	FEZ2
	9655	SOCS5
	9736	USP34
	9792	TRIP-Br2
	9938	KIAA0053
	10097	ACTR2
	10128	LRPPRC
	10153	CBF2
	10199	MPHOSPH10
	10322	SMYD5
	10438	C1D
	10505	SEMA4F
	10574	CCT7
	10575	CCT4
	10602	CDC42EP3
	10617	AMSH
	10678	B3GNT1
	10797	MTHFD2
	10936	GPR75
	11017	RY1
	11037	SBLF
	22848	AAK1
	23177	KIAA0582
	23198	PSME4
	23233	SEC15B
	23301	KIAA0903
	23433	ARHQ
	23559	WBP1
	23683	PRKCN
	25797	QPCT
	25806	VAX2
	25927	DKFZP566K1924
	25940	DKFZP564F0522
	26056	GAF1
	27247	HIRIP5
	27248	CL25084
	27332	NP220
	27429	PRSS25
	27436	EML4
	29094	HSPC159
	30845	EHD3
	51002	CGI-121
	51130	ASB3
	51232	CRIM1
	51449	PCYOX1
	51542	VPS54
	51626	D2LIC
	51646	CGI-127
	53335	BCL11A
	54465	ETAA16
	54497	KIAA1414
	54812	FLJ20080
	54980	FLJ20558
	55133	FLJ10379
	55233	C2orf6
	55471	PRO1853
	55577	NAGK
	55622	FLJ20272
	55704	FLJ10392
	56603	P450RAI-2
	56655	POLE4
	57142	RTN4
	57162	PELI1
	57217	TTC7
	57218	KIAA1155
	57223	KIAA1387
	57448	BIRC6
	57504	MTA3
	57835	SLC4A5
	63892	FLJ21877
	64225	ARL6IP2
	64240	ABCG5
	64241	ABCG8
	64395	FLJ13057
	64427	FLJ12788
	79623	GalNac-T10
	79823	FLJ23451
	79833	GEMIN6
	79998	FLJ12056
	80204	FBXO11
	80745	C2orf8
	81606	LBH
	83444	PAPA-1
	84058	FLJ12953
	84140	FLJ13305
	84168	ANTXR1
	84272	MGC11061
	84279	C2orf7
	84542	KIAA1841
	84661	LOC84661
	84693	MCEE
	84695	LOXL3
	84759	NSPC1
	84908	FLJ14668
	87178	PNPT1
	90411	MCFD2
	90423	ATP6V1E2
	90957	DHX57
	91461	LOC91461
	92906	LOC92906
	94097	SFXN5
	112942	MGC15407
	113419	TEX261
	114800	KIAA1912
	116143	LOC116143
	116540	MRPL53
	129285	LOC129285
	129852	FLJ40298
	130271	KIAA2028
	130733	MGC33926
	130872	AHSA2
	150684	C2orf5
	150726	KIAA1940
	150940	LOC150940
	150962	FLJ32312
	151393	FLJ32954
	151516	FLJ25084
	151521	LOC151521
	165530	CLECSF13
	200424	MGC22014
	200558	MGC47799
	200734	SPRED2
	253635	FLJ38348
	253758	LOC253758
	285002	LOC285002
	285008	LOC285008
	285049	LOC285049
	285154	MGC34824
	339803	LOC339803
	339804	LOC339804
	344017	LOC344017
	348680	LOC348680
	375211	LOC375211
RP29	175	AGA
	2823	GPM6A
	7424	VEGFC
	60559	FLJ22649
	116966	WDR17
RP6	190	NR0B1
	1756	DMD
	2710	GK
	4112	MAGEB1
STGD4	683	BST1
	1665	DHX15
	3516	RBPSUH
	5860	QDPR
	6649	SOD3
	8842	PROM1
	9079	LDB2
	9353	SLIT2
	9364	RAB28
	9957	HS3ST1
	10891	PPARGC1
	23231	KIAA0746
	26234	FBXL5
	27146	KIAA1276
	29945	ANAPC4
	51056	LAP3
	51091	SLA/LP
	54876	FLJ20280
	55203	LGI2
	55296	FLJ11082
	57219	KIAA1327
	57545	KIAA1345
	57620	STIM2
	83888	KSP37
	91050	DKFZp761B107
	132864	CPEB2
	133015	MGC29898
	166647	GPR125
	202018	FLJ90013
	285540	LOC285540
	285548	LOC285548
	285550	LOC285550
	349270	LOC349270
USH1A	1152	CKB
	1778	DNCH1
	1983	EIF5
	2009	EML1
	3320	HSPCA
	3831	KNS2
	4140	MARK3
	5527	PPP2R5C
	5891	RAGE
	7127	TNFAIP2
	7187	TRAF3
	7453	WARS
	7517	XRCC3
	7528	YY1
	9529	BAG5
	9556	C14orf2
	9578	CDC42BPB
	9895	KIAA0329
	10858	CYP46A1
	23186	RCOR
	23368	PPP1R13B
	51466	EVL
	51550	CINP
	55384	MEG3
	57596	KIAA1446
	64150	C14orf134
	64758	C14orf136
	79038	ZFYVE21
	79446	MGC4645
	81693	AMN
	84193	FLJ23027
	84334	MGC2562
	84439	KIAA1822
	91828	C14orf73
	91833	WDR20
	115708	FLJ40452
	122402	C14orf75
	122416	ANKRD9
	123096	C14orf69
	145598	LOC145598
	145601	LOC145601
	145609	LOC145609
	338934	LOC338934
	350092	LOC350092
USH1E	351	APP
	522	ATP5J
	571	BACH1
	2551	GABPA
	2897	GRIK1
	4685	NCAM2
	7074	TIAM1
	9510	ADAMTS1
	10069	C21orf6
	10600	USP16
	10694	CCT8
	11096	ADAMTS5
	26046	ZNF294
	54148	MRPL39
	56911	C21orf7
	58494	JAM2
	114614	BIC
	116159	CYYR1
	337880	KRTAP11-1
USH2B	95	ACY1
	211	ALAS1
	275	AMT
	327	APEH
	387	ARHA
	776	CACNA1D
	788	SLC25A20
	885	CCK
	993	CDC25A
	1230	CCR1
	1234	CCR5
	1294	COL7A1
	1499	CTNNB1
	1582	CYP8B1
	1605	DAG1
	1795	DOCK3
	1849	DUSP7
	1951	CELSR3
	2771	GNAI2
	2779	GNAT1
	2876	GPX1
	2912	GRM2
	3615	IMPDH2
	3700	ITIH4
	3913	LAMB2
	4057	LTF
	4134	MAP4
	4634	MYL3
	4820	NKTR
	5210	PFKFB4
	5364	PLXNB1
	5576	PRKAR2A
	5580	PRKCD
	5745	PTHR1
	5859	QARS
	6159	RPL29
	6405	SEMA3F
	6599	SMARCC1
	6787	NEK4
[truncated: 264 more rows]
