# Supplementary material for: The Retinome – Defining a reference transcriptome of the adult mammalian retina/retinal pigment epithelium
Source: BMC Genomics. 2004 Jul 29;5:50. doi: 10.1186/1471-2164-5-50 (PMC512282; doi:10.1186/1471-2164-5-50)
Supplement: Additional File 15 — Data sources used to compile the retina / RPE transcriptome [file 1471-2164-5-50-S15.xls]

## Sheet: suppl table 14
Supplemental table 15. Data sources used to compile the retina / RPE transcriptome
Publication	Data extracted from:
Bernstein et al. 1996	Table 2 and additional sequences retrieved in Entrez by querying for "Human fovea cDNA Bernstein"
Blackshaw et al. 2001	Supplemental table 2 (http://www.cell.com/cgi/content/full/107/5/579/DC1/Table_S2.xls - adult)
Bortoluzzi et al. 2000	http://telethon.bio.unipd.it/GETProfiles/Retina/catalog.html
Buraczynska et al. 2002	http://www.umich.edu/~retina/RPE.html
Chowers et al. 2003	Supplemental tables 3, 4, and 5 (http://www.iovs.org/cgi/content/full/44/9/3732/DC1)
den Hollander et al. 1999	Table 4
Katsanis et al. 2002	Supplemental table 2 (http://www.pnas.org/cgi/data/222409099/DC1/1)
Kennan et al. 2002	Table 3
Lin et al. 2001	Tables 1 and 2
Malone et al. 1999	Table 3
Schulz et al. 2003	Supplemental tables 1 and 2
Sharma et al. 2002	Tables 2 and 3
Sharon et al. 2002	HRPE1: http://www.ncbi.nlm.nih.gov/geo/query/acc.cgi?acc=GSM571&view=full
	HPR1: http://www.ncbi.nlm.nih.gov/geo/query/acc.cgi?acc=GSM572&view=full
	HPR2: http://www.ncbi.nlm.nih.gov/geo/query/acc.cgi?acc=GSM573&view=full
	HMAC2: http://www.ncbi.nlm.nih.gov/geo/query/acc.cgi?acc=GSM574&view=full
Shimizu-Matsumoto et al. 1997	http://bodymap.ims.u-tokyo.ac.jp/datasets/gene_tissue_matrix (data for retina: GS 877)
Sinha et al. 2000	Table 1
Sohocki et al. 1999	Tables 1 and 2
Stöhr et al. 2000	Tables 2a and 2b (all entries except those with expression "N")
UniGene (Build 162), retina	Queried for "retina NOT rpe AND homo [organism]" at http://www.ncbi.nlm.nih.gov/entrez/query.fcgi?CMD=Search&DB=unigene
UniGene (Build 162), RPE	Queried for "rpe NOT retina AND homo [organism]"and "retinal pigment NOT rpe NOT retina AND homo [organism]" at http://www.ncbi.nlm.nih.gov/entrez/query.fcgi?CMD=Search&DB=unigene
UniGene (Build 162), retina & RPE	Queried for "rpe AND retina AND homo [organism]" at http://www.ncbi.nlm.nih.gov/entrez/query.fcgi?CMD=Search&DB=unigene
Wistow et al. 2002	http://neibank.nei.nih.gov/libs/NbLib0042/NbLib0042.shtml, March 2003
Wistow et al. 2002	http://neibank.nei.nih.gov/libs/NbLib0047/NbLib0047.shtml, March 2003
Yu et al. 2003	http://www.umich.edu/~igene/ ; MRA library
