# Supplementary material for: The Retinome – Defining a reference transcriptome of the adult mammalian retina/retinal pigment epithelium
Source: BMC Genomics. 2004 Jul 29;5:50. doi: 10.1186/1471-2164-5-50 (PMC512282; doi:10.1186/1471-2164-5-50)
Supplement: Additional File 16 — Data sources used to compile partial transcriptomes of heart, liver, and prostate [file 1471-2164-5-50-S16.xls]

## Sheet: supp table 15
Supplemental table 16. Data sources used to compile partial transcriptomes of heart, liver, and prostate
Description	Data extracted from:
Heart (EST)	http://cgap.nci.nih.gov/Tissues/SummaryQuery?PAGE=1&ORG=Hs&SCOPE=est&TISSUE=heart&TYPE=&HIST=normal&PROT=&TITLE=&SORT=tissue
Heart (SAGE)	http://www.ncbi.nih.gov/geo/query/acc.cgi?acc=GSM1499
Liver (EST)	http://cgap.nci.nih.gov/Tissues/SummaryQuery?PAGE=1&ORG=Hs&SCOPE=est&TISSUE=liver&TYPE=&HIST=normal&PROT=&TITLE=&SORT=tissue
Liver (SAGE)	http://www.ncbi.nih.gov/geo/query/acc.cgi?acc=GSM785
Prostate (EST)	http://cgap.nci.nih.gov/Tissues/SummaryQuery?PAGE=1&ORG=Hs&SCOPE=est&TISSUE=prostate&TYPE=&HIST=normal&PROT=&TITLE=&SORT=tissue
Prostate (SAGE)	http://www.ncbi.nih.gov/geo/query/acc.cgi?acc=GSM685, http://www.ncbi.nih.gov/geo/query/acc.cgi?acc=GSM739, http://www.ncbi.nih.gov/geo/query/acc.cgi?acc=GSM764
